# Supplementary material for: Benzo[a]pyrene-Induced Developmental Toxicity in Caenorhabditis elegans: Potential Involvement of Insulin/IGF Signaling and Collagen Gene Dysregulation
Source: Toxics. 2025 May 9;13(5):384. doi: 10.3390/toxics13050384 (PMC12115400; doi:10.3390/toxics13050384)
Supplement: Supplementary file 1 [file toxics-13-00384-s001.zip › Supplementary material.xlsx]

## Sheet: PCA
#group	group1	group1	group1	group2	group2	group2	group3	group3	group3
sample	control	control	control	2mg/LB[a]P	2mg/LB[a]P	2mg/LB[a]P	4mg/LB[a]P	4mg/LB[a]P	4mg/LB[a]P
control1	1	0.949	0.91	0.84	0.856	0.844	0.803	0.795	0.795
control2	0.949	1	0.906	0.837	0.856	0.837	0.794	0.788	0.785
control3	0.91	0.906	1	0.87	0.875	0.865	0.839	0.819	0.819
2mg/LB[a]P1	0.84	0.837	0.87	1	0.911	0.912	0.898	0.878	0.877
2mg/LB[a]P2	0.856	0.856	0.875	0.911	1	0.947	0.915	0.893	0.895
2mg/LB[a]P3	0.844	0.837	0.865	0.912	0.947	1	0.931	0.93	0.93
4mg/LB[a]P1	0.803	0.794	0.839	0.898	0.915	0.931	1	0.912	0.909
4mg/LB[a]P2	0.795	0.788	0.819	0.878	0.893	0.93	0.912	1	0.942
4mg/LB[a]P3	0.795	0.785	0.819	0.877	0.895	0.93	0.909	0.942	1

## Sheet: Heatmap
id	group	logFC	pvalue
cyp-35A1	4mg/L B[a]P	12.2757	5.23e-22
clec-209	2mg/L B[a]P	11.9141	3.46e-19
cyp-35A1	2mg/L B[a]P	11.3979	5.07e-19
clec-209	4mg/L B[a]P	11.2435	1.15e-16
F35E12.5	2mg/L B[a]P	9.88736	1.1e-07
math-28	4mg/L B[a]P	9.84094	1.91e-13
F35E12.5	4mg/L B[a]P	9.64006	1.1e-07
F56A4.2	4mg/L B[a]P	9.57505	2.92e-29
F49F1.1	4mg/L B[a]P	9.50171	5.89e-13
F56A4.2	2mg/L B[a]P	9.34815	2.47e-31
K01D12.3	2mg/L B[a]P	8.87587	2.84e-09
F49F1.1	2mg/L B[a]P	8.74249	1.26e-10
clec-174	4mg/L B[a]P	8.65045	1.4e-50
K01D12.3	4mg/L B[a]P	8.35708	2.78e-07
F14F9.6	4mg/L B[a]P	8.3464	6.31e-09
clec-174	2mg/L B[a]P	8.2411	3.18e-14
clec-9	4mg/L B[a]P	8.15354	2.04e-12
F22F7.6	2mg/L B[a]P	8.13333	1.88e-06
cyp-35A5	4mg/L B[a]P	8.06733	1.69e-09
math-28	2mg/L B[a]P	8.05167	9.13e-06
cyp-35A5	2mg/L B[a]P	7.97217	1.55e-09
F14F9.6	2mg/L B[a]P	7.70195	5.13e-07
srz-15	2mg/L B[a]P	7.66953	5.86e-07
T22D1.1	2mg/L B[a]P	7.53368	4.92e-05
cyp-35B2	4mg/L B[a]P	7.49331	2.55e-38
F46B3.1	4mg/L B[a]P	7.46939	1.27e-14
clec-206	4mg/L B[a]P	7.37438	1.05e-44
Y37H2A.11	4mg/L B[a]P	7.36891	8.13e-05
F14F9.2	4mg/L B[a]P	7.31377	2.24e-12
F22F7.6	4mg/L B[a]P	7.31325	3.47e-06
T22D1.1	4mg/L B[a]P	7.22426	1.3e-05
clec-206	2mg/L B[a]P	7.16625	2.5e-80
tag-293	4mg/L B[a]P	7.16314	8.23e-06
clx-1	4mg/L B[a]P	7.09817	1.13e-05
srz-15	4mg/L B[a]P	7.01533	2.62e-05
cdr-1	4mg/L B[a]P	6.96925	1.17e-71
F48C1.9	4mg/L B[a]P	6.923	6.92e-05
str-185	2mg/L B[a]P	6.86336	0.000250999
spp-20	4mg/L B[a]P	6.80493	1.23e-20
R13D11.11	4mg/L B[a]P	6.76083	8.05e-05
R13D11.11	2mg/L B[a]P	6.73837	0.00268219
cyp-33B1	4mg/L B[a]P	6.72176	1.67e-34
R09D1.2	4mg/L B[a]P	6.66858	0.000204354
cyp-35D1	4mg/L B[a]P	6.62261	1.93e-77
cyp-35B2	2mg/L B[a]P	6.61651	9.51e-23
C18H7.1	4mg/L B[a]P	6.59682	2.95e-05
C32H11.1	4mg/L B[a]P	6.59017	0.000148677
Y47H9A.1	4mg/L B[a]P	6.57873	0.216687
srbc-20	4mg/L B[a]P	6.48449	0.000328354
F20E11.17	2mg/L B[a]P	6.41005	1.73e-05
cyp-35A3	4mg/L B[a]P	6.37477	6.31e-44
F21H7.10	2mg/L B[a]P	6.34497	8.2e-07
clec-9	2mg/L B[a]P	6.30513	2.06e-05
H23N18.4	2mg/L B[a]P	6.27696	1.73e-30
cyp-33C1	4mg/L B[a]P	6.26435	0.000708165
cyp-35D1	2mg/L B[a]P	6.257	4.71e-105
Y75B8A.39	4mg/L B[a]P	6.23782	0.000898015
spp-21	4mg/L B[a]P	6.23727	1.26e-08
cyp-33B1	2mg/L B[a]P	6.19915	2.52e-57
cdr-1	2mg/L B[a]P	6.16816	3.16e-62
cyp-35A3	2mg/L B[a]P	6.16426	6.76e-46
mir-239.2	4mg/L B[a]P	6.128	0.00149784
Y60C6A.2	4mg/L B[a]P	6.11564	1.25e-15
F36F12.1	2mg/L B[a]P	6.09066	4.1e-15
C52A10.2	4mg/L B[a]P	6.08548	1.08e-38
C32H11.1	2mg/L B[a]P	5.9826	0.00212539
F20E11.17	4mg/L B[a]P	5.97009	6.13e-06
C52A10.2	2mg/L B[a]P	5.96549	4.79e-55
F21H7.10	4mg/L B[a]P	5.92199	1.33e-07
R09D1.2	2mg/L B[a]P	5.84614	0.0512363
oac-51	4mg/L B[a]P	5.83011	0.0056984
mir-239.2	2mg/L B[a]P	5.82475	0.0132329
Y49F6B.12	4mg/L B[a]P	5.80722	0.00864025
H23N18.4	4mg/L B[a]P	5.7884	1.95e-24
str-96	4mg/L B[a]P	5.76915	0.00575568
irld-49	2mg/L B[a]P	5.73754	0.0601346
pes-1	4mg/L B[a]P	5.58933	0.00959116
nhr-259	4mg/L B[a]P	5.5855	0.0166794
F55G11.3	4mg/L B[a]P	5.58097	0.000212287
T05A8.2	2mg/L B[a]P	5.58082	0.0747688
F40G12.5	4mg/L B[a]P	5.56085	6.55e-24
T21B10.9	4mg/L B[a]P	5.55519	0.0570117
F56A4.10	4mg/L B[a]P	5.55197	0.00415557
cyp-35C1	2mg/L B[a]P	5.54301	1.01e-57
C07H6.19	4mg/L B[a]P	5.53735	0.0335006
Y71F9AL.7	2mg/L B[a]P	5.52986	0.0439556
M02A10.1	2mg/L B[a]P	5.52466	0.0341863
W04D2.8	4mg/L B[a]P	5.52375	0.0111813
nhr-241	4mg/L B[a]P	5.51797	0.0134209
C18H7.1	2mg/L B[a]P	5.50697	0.308783
arrd-27	2mg/L B[a]P	5.50512	0.0283263
arrd-27	4mg/L B[a]P	5.49431	0.0129308
F26D12.100	4mg/L B[a]P	5.49294	0.0581211
str-77	4mg/L B[a]P	5.48291	0.0133726
oac-48	2mg/L B[a]P	5.47224	0.000382818
F49H6.3	4mg/L B[a]P	5.4717	0.000253146
hrg-3	2mg/L B[a]P	5.46784	0.00469354
sri-74	2mg/L B[a]P	5.46604	0.0896011
Y53F4B.43	4mg/L B[a]P	5.46442	0.0423012
F49F1.7	4mg/L B[a]P	5.44607	3.07e-27
W08E12.2	2mg/L B[a]P	5.44081	0.0171423
lips-13	2mg/L B[a]P	5.42169	0.123408
F55G11.4	4mg/L B[a]P	5.41499	4.42e-64
F11C1.10	4mg/L B[a]P	5.3958	0.0242025
F08G5.6	2mg/L B[a]P	5.38712	4.81e-66
21ur-7832	4mg/L B[a]P	5.37493	0.0195114
sri-74	4mg/L B[a]P	5.37279	0.0695959
F36F12.1	4mg/L B[a]P	5.36724	5.06e-13
lips-13	4mg/L B[a]P	5.35887	0.166476
K02E7.7	2mg/L B[a]P	5.34272	0.037856
spp-20	2mg/L B[a]P	5.33799	7.39e-05
Y40A1A.2	4mg/L B[a]P	5.3032	0.0782019
21ur-8267	4mg/L B[a]P	5.29495	0.0230315
set-28	4mg/L B[a]P	5.2936	0.0243744
cyp-35C1	4mg/L B[a]P	5.28542	5.79e-49
T10B5.8	4mg/L B[a]P	5.28089	6.03e-78
H25K10.4	4mg/L B[a]P	5.26178	0.0279196
F14F9.2	2mg/L B[a]P	5.25952	2.16e-05
F01G10.4	4mg/L B[a]P	5.25463	0.000100069
K10G6.5	2mg/L B[a]P	5.23115	0.019686
str-19	2mg/L B[a]P	5.22666	0.156113
Y17G7B.25	4mg/L B[a]P	5.22226	0.031845
C16D9.8	2mg/L B[a]P	5.22091	0.0771532
fbxc-39	4mg/L B[a]P	5.2053	0.00120311
T06C12.14	4mg/L B[a]P	5.19947	0.0510238
Y47H9A.1	2mg/L B[a]P	5.1984	0.262018
B0563.9	4mg/L B[a]P	5.19628	0.00795878
clx-1	2mg/L B[a]P	5.19554	0.152921
ugt-8	2mg/L B[a]P	5.19546	3.21e-75
M176.14	4mg/L B[a]P	5.19132	0.0349037
F49F1.7	2mg/L B[a]P	5.17694	7.95e-26
K02E7.5	4mg/L B[a]P	5.15411	4.65e-05
Y57A10C.8	2mg/L B[a]P	5.14789	0.0719333
ckb-3	4mg/L B[a]P	5.13944	0.0991808
W08E12.2	4mg/L B[a]P	5.13412	1
ugt-10	2mg/L B[a]P	5.13285	6.97e-08
F08G5.6	4mg/L B[a]P	5.12508	1.41e-60
C02E7.10	2mg/L B[a]P	5.12195	0.1534
oac-51	2mg/L B[a]P	5.11887	0.149442
M6.11	4mg/L B[a]P	5.11356	0.109947
srw-5	2mg/L B[a]P	5.08381	0.182231
srab-13	4mg/L B[a]P	5.07326	0.220484
T25D1.3	4mg/L B[a]P	5.06507	0.11145
Y40B10B.1	4mg/L B[a]P	5.06359	0.0451517
K06H6.1	4mg/L B[a]P	5.05122	0.0525026
ugt-8	4mg/L B[a]P	5.0431	7.04e-56
M02A10.1	4mg/L B[a]P	5.03094	0.0925163
F10C2.11	4mg/L B[a]P	5.01387	0.152986
F25H10.9	2mg/L B[a]P	5.00966	0.306524
T10B5.8	2mg/L B[a]P	5.00526	4.49e-62
Y75B8A.39	2mg/L B[a]P	4.99443	0.0917796
F49H6.3	2mg/L B[a]P	4.98529	0.0042586
srg-19	4mg/L B[a]P	4.98038	0.146705
srh-107	4mg/L B[a]P	4.97944	0.129593
F33H12.7	4mg/L B[a]P	4.97917	2.91e-24
srh-82	2mg/L B[a]P	4.97396	0.081162
col-108	4mg/L B[a]P	4.97162	0.132357
oac-48	4mg/L B[a]P	4.96889	0.00210858
sre-48	4mg/L B[a]P	4.95913	0.0179771
K01D12.1	2mg/L B[a]P	4.94483	6.35e-15
B0563.9	2mg/L B[a]P	4.9429	0.0254003
T05B4.13	2mg/L B[a]P	4.93568	0.0187258
F40H7.6	4mg/L B[a]P	4.92722	0.1356
fbxa-174	4mg/L B[a]P	4.92331	0.0122082
21ur-10011	4mg/L B[a]P	4.92169	0.143879
C43D7.7	2mg/L B[a]P	4.91896	0.201753
clec-105	4mg/L B[a]P	4.91495	0.0884835
scl-19	4mg/L B[a]P	4.91279	0.254486
21ur-3866	2mg/L B[a]P	4.9048	0.196698
sri-18	2mg/L B[a]P	4.9031	0.0900669
smy-6	4mg/L B[a]P	4.89883	0.150367
anr-44	2mg/L B[a]P	4.89658	0.119447
cnc-11	4mg/L B[a]P	4.89533	0.076038
F09C6.13	4mg/L B[a]P	4.88339	1.19e-09
K10D6.22	4mg/L B[a]P	4.88214	0.150245
T28A11.22	2mg/L B[a]P	4.88159	0.200989
K09A9.11	2mg/L B[a]P	4.83969	0.347732
F49D11.4	2mg/L B[a]P	4.83918	0.000448863
21ur-14173	4mg/L B[a]P	4.83474	0.163343
nhr-191	4mg/L B[a]P	4.83111	0.155591
fbxa-75	2mg/L B[a]P	4.82893	0.217633
clec-127	4mg/L B[a]P	4.82746	0.0806638
B0024.4	4mg/L B[a]P	4.82639	5.98e-75
F46B3.1	2mg/L B[a]P	4.82166	0.000240501
C01G10.17	4mg/L B[a]P	4.81009	2.94e-10
srh-83	4mg/L B[a]P	4.80973	0.109953
str-96	2mg/L B[a]P	4.80327	0.115427
W05H5.1	2mg/L B[a]P	4.79724	0.129517
Y6G8.8	4mg/L B[a]P	4.79503	0.0180665
mtl-1	4mg/L B[a]P	4.79469	1.66e-41
E03H4.11	4mg/L B[a]P	4.78337	0.169613
F17B5.6	4mg/L B[a]P	4.77577	1.78e-06
R08E3.6	4mg/L B[a]P	4.76346	0.090112
F35E8.1	2mg/L B[a]P	4.76278	0.0326796
clec-17	4mg/L B[a]P	4.76182	1.99e-07
21ur-1928	4mg/L B[a]P	4.76097	0.181202
21ur-9008	2mg/L B[a]P	4.74656	0.371292
21ur-6886	2mg/L B[a]P	4.74656	0.371292
C05B10.18	2mg/L B[a]P	4.74656	0.371292
Y41E3.460	2mg/L B[a]P	4.74656	0.371292
21ur-1858	2mg/L B[a]P	4.744	0.273459
gst-18	4mg/L B[a]P	4.7431	0.0997275
C33C12.1	2mg/L B[a]P	4.73292	0.237773
K06H6.6	2mg/L B[a]P	4.73194	0.244145
T25D1.3	2mg/L B[a]P	4.72484	0.239807
C17E4.14	4mg/L B[a]P	4.72029	0.0245639
fbxb-53	2mg/L B[a]P	4.71786	0.131575
Y73C8C.10	2mg/L B[a]P	4.71377	5.99e-10
srh-147	4mg/L B[a]P	4.70933	0.0343777
srh-83	2mg/L B[a]P	4.70763	0.24968
Y73C8C.10	4mg/L B[a]P	4.70652	8.73e-11
arg-1	4mg/L B[a]P	4.69385	0.108302
C32C4.9	4mg/L B[a]P	4.69385	0.108302
srg-6	4mg/L B[a]P	4.69122	0.186843
sre-55	4mg/L B[a]P	4.68732	0.187617
srh-234	4mg/L B[a]P	4.68325	0.305988
F17B5.6	2mg/L B[a]P	4.67785	0.000613952
srw-5	4mg/L B[a]P	4.67223	0.104401
Y39A1A.30	4mg/L B[a]P	4.66898	0.188455
abf-3	4mg/L B[a]P	4.66618	0.311702
C01G10.5	4mg/L B[a]P	4.66312	1.41e-15
ilys-1	4mg/L B[a]P	4.65802	0.193435
C07G1.13	4mg/L B[a]P	4.65037	0.193086
Y47D3B.22	2mg/L B[a]P	4.647	0.396822
srx-84	4mg/L B[a]P	4.64094	0.196706
anr-44	4mg/L B[a]P	4.63844	0.19693
irld-10	2mg/L B[a]P	4.63243	0.263949
21ur-4557	2mg/L B[a]P	4.63151	0.164854
K10G6.5	4mg/L B[a]P	4.62361	0.0364976
tsp-1	4mg/L B[a]P	4.62201	8.79e-48
VB0393L.2	2mg/L B[a]P	4.6219	1
Y43D4A.1	2mg/L B[a]P	4.61953	0.145312
F53F4.7	4mg/L B[a]P	4.6186	0.201607
ugt-10	4mg/L B[a]P	4.60918	9.38e-06
F11C1.10	2mg/L B[a]P	4.60772	0.275462
str-185	4mg/L B[a]P	4.6055	0.132325
21ur-2337	4mg/L B[a]P	4.59707	0.114354
F49D11.4	4mg/L B[a]P	4.59496	0.000161116
D1086.9	2mg/L B[a]P	4.5925	0.411704
F20G2.5	2mg/L B[a]P	4.58691	9.56e-18
srbc-5	4mg/L B[a]P	4.58366	0.21512
F55G11.4	2mg/L B[a]P	4.58128	1.57e-53
srh-104	4mg/L B[a]P	4.56864	0.142535
Y6G8.8	2mg/L B[a]P	4.56826	0.0847895
ugt-14	2mg/L B[a]P	4.56389	2.95e-12
srj-24	4mg/L B[a]P	4.55879	0.224785
srv-36	4mg/L B[a]P	4.55878	0.141629
F09E10.10	4mg/L B[a]P	4.55584	0.0405893
fbxa-43	4mg/L B[a]P	4.5524	0.0583979
F52E1.3	4mg/L B[a]P	4.55056	0.339338
C10C6.11	2mg/L B[a]P	4.54005	0.425986
F47E1.14	2mg/L B[a]P	4.54005	0.425986
R05D3.13	2mg/L B[a]P	4.54005	0.425986
gcy-1	2mg/L B[a]P	4.53559	0.324464
21ur-7375	4mg/L B[a]P	4.52578	0.344578
C17A2.4	2mg/L B[a]P	4.52441	0.293165
cyp-35A4	2mg/L B[a]P	4.52279	1.71e-15
F48C1.9	2mg/L B[a]P	4.51854	0.18099
Y26G10.7	2mg/L B[a]P	4.51854	0.18099
fbxc-55	2mg/L B[a]P	4.51608	0.181386
K06A1.9	2mg/L B[a]P	4.5151	0.295421
str-112	4mg/L B[a]P	4.50727	3.24e-10
Y40B1A.6	4mg/L B[a]P	4.5054	0.244452
Y65B4BL.12	4mg/L B[a]P	4.5054	0.244452
21ur-12328	4mg/L B[a]P	4.50339	0.234263
F21D9.6	4mg/L B[a]P	4.49936	0.230433
B0399.t12	4mg/L B[a]P	4.49936	0.230433
srg-62	4mg/L B[a]P	4.49526	0.0462371
Y71A12C.3	2mg/L B[a]P	4.49247	0.30505
prmt-4	4mg/L B[a]P	4.48089	0.00148093
Y44A6C.2	4mg/L B[a]P	4.47395	0.236486
21ur-6836	4mg/L B[a]P	4.46916	0.239771
ugt-14	4mg/L B[a]P	4.46697	8.63e-16
F40G12.5	2mg/L B[a]P	4.4565	3.46e-06
21ur-11274	4mg/L B[a]P	4.45269	0.240102
ZK822.10	4mg/L B[a]P	4.43424	0.259987
F15H10.5	4mg/L B[a]P	4.42239	0.275982
C16E9.23	2mg/L B[a]P	4.42141	0.35224
odr-7	2mg/L B[a]P	4.42141	0.35224
B0379.12	2mg/L B[a]P	4.42141	0.35224
col-50	4mg/L B[a]P	4.42005	2.09e-05
fip-1	4mg/L B[a]P	4.42001	0.254853
srz-83	2mg/L B[a]P	4.41084	0.332566
F27D4.11	4mg/L B[a]P	4.4103	0.372551
F49E10.20	4mg/L B[a]P	4.40945	0.278145
srxa-14	4mg/L B[a]P	4.40883	0.264281
str-27	2mg/L B[a]P	4.40766	0.32571
21ur-8267	2mg/L B[a]P	4.40493	0.32707
srh-5	4mg/L B[a]P	4.40229	0.148789
cyp-35A4	4mg/L B[a]P	4.39947	2.95e-16
R04F11.25	2mg/L B[a]P	4.39945	0.335512
C50F7.5	4mg/L B[a]P	4.3988	3.93e-32
ugt-9	4mg/L B[a]P	4.39395	1.05e-43
ZK488.6	4mg/L B[a]P	4.39289	0.256461
T12B3.7	2mg/L B[a]P	4.3863	0.0246087
F23C8.10	2mg/L B[a]P	4.38607	0.338603
C35D6.13	4mg/L B[a]P	4.38401	0.37824
srbc-4	4mg/L B[a]P	4.38401	0.37824
srw-83	4mg/L B[a]P	4.3797	0.158606
str-160	2mg/L B[a]P	4.37927	0.333444
F56C9.12	4mg/L B[a]P	4.37576	0.273949
K10C9.4	4mg/L B[a]P	4.37559	0.0678295
T01A4.6	4mg/L B[a]P	4.37405	0.0522934
21ur-3183	2mg/L B[a]P	4.37015	0.471312
T05G5.14	2mg/L B[a]P	4.37015	0.471312
Y16B4A.3	4mg/L B[a]P	4.36939	0.263634
fbxa-75	4mg/L B[a]P	4.36759	0.176205
F13E9.14	4mg/L B[a]P	4.36543	0.00911481
srz-103	4mg/L B[a]P	4.36123	0.265928
F11A1.2	4mg/L B[a]P	4.36123	0.265928
stdh-4	2mg/L B[a]P	4.35649	0.170946
K10H10.9	4mg/L B[a]P	4.34806	0.184786
F48G7.7	2mg/L B[a]P	4.33813	0.00639815
21ur-1476	4mg/L B[a]P	4.33622	0.273254
T07D3.5	4mg/L B[a]P	4.33622	0.273254
Y26D4A.8	4mg/L B[a]P	4.33622	0.273254
C53A5.9	4mg/L B[a]P	4.32627	0.06294
C37A5.6	4mg/L B[a]P	4.32357	0.280029
fbxc-39	2mg/L B[a]P	4.31199	0.0555029
21ur-14351	4mg/L B[a]P	4.3101	0.217319
K03A1.8	4mg/L B[a]P	4.30291	0.279742
C35D6.13	2mg/L B[a]P	4.29899	1
srh-231	2mg/L B[a]P	4.29899	1
T01B10.12	2mg/L B[a]P	4.29899	1
B0334.16	2mg/L B[a]P	4.29899	1
srh-6	2mg/L B[a]P	4.29899	1
C01G10.4	4mg/L B[a]P	4.29776	8.77e-13
21ur-11294	2mg/L B[a]P	4.29376	1
21ur-7832	2mg/L B[a]P	4.29255	1
F25H9.9	2mg/L B[a]P	4.29255	1
ugt-33	2mg/L B[a]P	4.28983	3.3e-33
E03H4.11	2mg/L B[a]P	4.28956	1
F55C9.6	2mg/L B[a]P	4.28956	1
srsx-4	2mg/L B[a]P	4.28956	1
C14C6.8	2mg/L B[a]P	4.28956	1
C16D9.8	4mg/L B[a]P	4.2877	0.17779
srh-208	2mg/L B[a]P	4.28733	1
T06H11.5	4mg/L B[a]P	4.28723	0.403268
srab-19	4mg/L B[a]P	4.28723	0.403268
srz-69	4mg/L B[a]P	4.28723	0.403268
Y106G6E.7	4mg/L B[a]P	4.28682	0.191935
K11G9.14	4mg/L B[a]P	4.28478	0.403268
srh-76	4mg/L B[a]P	4.28478	0.403268
str-130	2mg/L B[a]P	4.2836	1
dhs-23	2mg/L B[a]P	4.28275	2.38e-22
Y17G9B.2	2mg/L B[a]P	4.28147	1
Y67D8C.12	2mg/L B[a]P	4.28082	1
F46F5.16	2mg/L B[a]P	4.27856	1
abu-9	4mg/L B[a]P	4.27479	0.394549
T04F3.7	2mg/L B[a]P	4.27466	1
F57F4.2	2mg/L B[a]P	4.27318	1
C07H6.19	2mg/L B[a]P	4.27166	1
nhr-77	4mg/L B[a]P	4.26866	0.406383
lgc-16	4mg/L B[a]P	4.26866	0.406383
21ur-7353	4mg/L B[a]P	4.26866	0.406383
tag-293	2mg/L B[a]P	4.26377	1
clec-15	2mg/L B[a]P	4.26377	1
R02C2.6	4mg/L B[a]P	4.26218	0.206047
srh-136	4mg/L B[a]P	4.26054	0.301797
srh-152	4mg/L B[a]P	4.25953	0.316209
K06H6.2	2mg/L B[a]P	4.25639	1
mir-4937	2mg/L B[a]P	4.25639	1
ZK180.18	2mg/L B[a]P	4.25639	1
mir-47	4mg/L B[a]P	4.25248	0.293253
irld-35	2mg/L B[a]P	4.24464	1
K06C4.7	2mg/L B[a]P	4.24464	1
T26C11.2	2mg/L B[a]P	4.24464	1
hrg-3	4mg/L B[a]P	4.24068	0.063011
F57F4.2	4mg/L B[a]P	4.23818	0.206064
21ur-4557	4mg/L B[a]P	4.23592	0.297693
srxa-16	4mg/L B[a]P	4.22657	0.303397
Y43D4A.1	4mg/L B[a]P	4.21087	0.302237
F49H6.13	4mg/L B[a]P	4.20667	2.01e-08
F35E8.1	4mg/L B[a]P	4.20474	0.1489
srr-9	4mg/L B[a]P	4.20367	0.307947
F46F2.9	4mg/L B[a]P	4.20012	0.316244
H24G06.3	4mg/L B[a]P	4.20012	0.316244
fbxa-24	4mg/L B[a]P	4.19665	7.12e-31
K05D4.5	4mg/L B[a]P	4.19172	0.223754
C06A5.5	4mg/L B[a]P	4.19157	0.0207697
F54A3.7	4mg/L B[a]P	4.18982	0.314048
F45D3.12	4mg/L B[a]P	4.18787	0.157035
clec-42	4mg/L B[a]P	4.18192	0.0198055
ugt-41	4mg/L B[a]P	4.18056	1.13e-25
F35E12.2	4mg/L B[a]P	4.18016	0.313409
F59B1.8	4mg/L B[a]P	4.18008	1.54e-82
F55C9.6	4mg/L B[a]P	4.17788	0.211453
21ur-8849	4mg/L B[a]P	4.17584	0.323438
M199.7	4mg/L B[a]P	4.16419	0.208606
F26D12.100	2mg/L B[a]P	4.16145	1
vet-6	2mg/L B[a]P	4.16145	1
sknr-1	2mg/L B[a]P	4.16145	1
sre-54	2mg/L B[a]P	4.16145	1
K09H11.15	2mg/L B[a]P	4.16145	1
T28B11.2	2mg/L B[a]P	4.16145	1
C07G1.14	2mg/L B[a]P	4.16145	1
F46B6.17	2mg/L B[a]P	4.15774	1
F57B1.8	2mg/L B[a]P	4.15774	1
C50E3.9	2mg/L B[a]P	4.15774	1
C49G7.7	4mg/L B[a]P	4.15666	2e-08
T27C5.8	4mg/L B[a]P	4.15582	9.99e-05
H14N18.7	4mg/L B[a]P	4.15577	0.0848595
21ur-2227	2mg/L B[a]P	4.15574	1
Y40A1A.1	2mg/L B[a]P	4.15442	1
T04B8.2	2mg/L B[a]P	4.15421	0.214926
C33F10.16	4mg/L B[a]P	4.15293	0.319261
C55A1.7	4mg/L B[a]P	4.15146	0.215099
sri-61	2mg/L B[a]P	4.15113	1
srx-23	2mg/L B[a]P	4.15041	1
T21G5.7	4mg/L B[a]P	4.14728	0.4375
T06F4.14	4mg/L B[a]P	4.14728	0.4375
fbxa-68	4mg/L B[a]P	4.14728	0.4375
21ur-3106	2mg/L B[a]P	4.14512	1
srh-104	2mg/L B[a]P	4.14459	1
C04C11.11	4mg/L B[a]P	4.14326	0.437853
K03H9.10	4mg/L B[a]P	4.14326	0.437853
ugt-16	2mg/L B[a]P	4.14196	6.4e-28
K03A1.8	2mg/L B[a]P	4.14132	1
ZK829.12	2mg/L B[a]P	4.14132	1
C30E1.8	2mg/L B[a]P	4.13836	1
C16E9.23	4mg/L B[a]P	4.13761	0.214485
cal-6	4mg/L B[a]P	4.13597	0.0865029
F26A1.7	4mg/L B[a]P	4.13549	0.243097
K06H6.1	2mg/L B[a]P	4.13322	1
M01D7.9	2mg/L B[a]P	4.132	1
C06A8.16	2mg/L B[a]P	4.12804	1
sri-39	4mg/L B[a]P	4.12722	0.102945
rab-11.2	4mg/L B[a]P	4.12588	4.64e-07
arg-1	2mg/L B[a]P	4.12407	1
srbc-5	2mg/L B[a]P	4.12407	1
Y106G6G.7	2mg/L B[a]P	4.12287	1
fbxc-55	4mg/L B[a]P	4.12244	0.239246
C53C7.3	2mg/L B[a]P	4.12002	1
sre-52	4mg/L B[a]P	4.11915	0.204512
C06G1.16	2mg/L B[a]P	4.11593	1
F46F2.10	2mg/L B[a]P	4.11593	1
M199.7	2mg/L B[a]P	4.11387	1
F56A4.10	2mg/L B[a]P	4.11195	0.169366
oac-14	4mg/L B[a]P	4.1114	2.17e-32
K02E7.7	4mg/L B[a]P	4.11134	0.241718
spp-21	2mg/L B[a]P	4.11122	0.010895
srd-39	4mg/L B[a]P	4.11049	0.225993
21ur-12039	2mg/L B[a]P	4.10717	1
21ur-10500	4mg/L B[a]P	4.10596	0.111959
21ur-14374	4mg/L B[a]P	4.10299	0.343306
far-4	4mg/L B[a]P	4.09479	7.69e-05
lgc-8	2mg/L B[a]P	4.09171	0.125196
B0024.4	2mg/L B[a]P	4.07409	1.79e-25
T02E9.9	4mg/L B[a]P	4.07288	0.343251
srj-1	4mg/L B[a]P	4.07273	0.0929068
F38C2.1	2mg/L B[a]P	4.06571	0.00369252
21ur-4009	4mg/L B[a]P	4.06409	0.117699
B0273.115	4mg/L B[a]P	4.05942	0.0988485
21ur-10466	4mg/L B[a]P	4.05769	0.347075
H25P06.5	4mg/L B[a]P	4.05655	0.187946
fbxa-53	4mg/L B[a]P	4.04538	3.81e-08
clec-42	2mg/L B[a]P	4.04106	0.0306703
ptr-22	4mg/L B[a]P	4.03942	2.84e-32
F31F7.3	4mg/L B[a]P	4.03836	0.369748
T19D12.13	4mg/L B[a]P	4.03744	0.358002
F20D6.2	4mg/L B[a]P	4.02382	0.183993
fbxa-43	2mg/L B[a]P	4.01996	0.157014
ceh-16	4mg/L B[a]P	4.01819	4.35e-11
F14F8.8	4mg/L B[a]P	4.01607	0.357114
C41C4.16	4mg/L B[a]P	4.01198	0.27311
str-64	4mg/L B[a]P	4.01125	0.377633
C41C4.16	2mg/L B[a]P	4.00941	1
B0310.11	2mg/L B[a]P	4.00941	1
21ur-9619	2mg/L B[a]P	4.00941	1
F14F11.4	2mg/L B[a]P	4.00941	1
C56G3.4	2mg/L B[a]P	4.00941	1
21ur-12969	2mg/L B[a]P	4.00941	1
R09A8.9	2mg/L B[a]P	4.00941	1
F55A8.6	2mg/L B[a]P	4.00941	1
21ur-8645	2mg/L B[a]P	4.00941	1
21ur-12695	2mg/L B[a]P	4.00941	1
21ur-4346	2mg/L B[a]P	4.00941	1
21ur-6353	2mg/L B[a]P	4.00941	1
21ur-1789	2mg/L B[a]P	4.00941	1
F08C6.13	4mg/L B[a]P	4.00863	0.188517
dmsr-11	2mg/L B[a]P	4.00833	0.158444
col-164	4mg/L B[a]P	4.00779	0.116571
oac-35	4mg/L B[a]P	4.00589	0.473591
C31A11.13	4mg/L B[a]P	4.00589	0.473591
21ur-13846	4mg/L B[a]P	4.00589	0.473591
clec-121	4mg/L B[a]P	4.00537	0.133205
sra-26	2mg/L B[a]P	4.00532	1
F20D6.2	2mg/L B[a]P	4.00202	0.252081
T26H2.10	2mg/L B[a]P	4.00165	1
H01A20.5	2mg/L B[a]P	4.00165	1
fbxa-142	2mg/L B[a]P	3.99857	0.263634
fbxa-142	4mg/L B[a]P	3.9962	0.19342
ssp-37	4mg/L B[a]P	3.99528	0.476284
F11A1.14	4mg/L B[a]P	3.99528	0.476284
T21C9.15	4mg/L B[a]P	3.99528	0.476284
F33D4.13	4mg/L B[a]P	3.99528	0.476284
21ur-4844	4mg/L B[a]P	3.99528	0.476284
ttr-23	4mg/L B[a]P	3.99213	2.41e-27
srj-29	4mg/L B[a]P	3.99083	0.131265
21ur-13251	2mg/L B[a]P	3.9883	1
C29G2.2	4mg/L B[a]P	3.9856	0.365036
21ur-199	4mg/L B[a]P	3.9856	0.365036
ckb-3	2mg/L B[a]P	3.98393	1
cyp-35D2	2mg/L B[a]P	3.97163	1
21ur-14351	2mg/L B[a]P	3.96938	1
irld-67	4mg/L B[a]P	3.96494	0.48392
str-89	4mg/L B[a]P	3.96494	0.48392
21ur-9094	4mg/L B[a]P	3.96494	0.48392
Y41G9A.6	4mg/L B[a]P	3.96247	0.108427
T06A1.1	2mg/L B[a]P	3.95899	8.64e-08
K11C4.13	2mg/L B[a]P	3.95794	1
srbc-72	2mg/L B[a]P	3.95609	0.218435
srz-102	2mg/L B[a]P	3.95519	1
21ur-4252	2mg/L B[a]P	3.95519	1
C29F7.8	4mg/L B[a]P	3.95513	0.113525
C33C12.1	4mg/L B[a]P	3.95432	0.272009
srsx-4	4mg/L B[a]P	3.95067	0.375985
Y47H9C.1	4mg/L B[a]P	3.94857	5.99e-18
srx-35	2mg/L B[a]P	3.94795	0.180974
B0457.16	4mg/L B[a]P	3.93751	0.0430678
B0507.8	4mg/L B[a]P	3.93633	2.57e-09
F20G2.9	2mg/L B[a]P	3.93568	0.157071
mir-4805	4mg/L B[a]P	3.93546	0.206047
miro-2	4mg/L B[a]P	3.9307	1
F20G2.5	4mg/L B[a]P	3.93061	1.97e-18
R04F11.25	4mg/L B[a]P	3.92913	1
T19E7.29	4mg/L B[a]P	3.92913	1
21ur-12272	4mg/L B[a]P	3.92913	1
ugt-16	4mg/L B[a]P	3.92407	3.95e-27
srj-29	2mg/L B[a]P	3.92125	0.271683
21ur-1492	4mg/L B[a]P	3.92015	1
21ur-6629	4mg/L B[a]P	3.92015	1
anr-32	4mg/L B[a]P	3.9152	5.07e-05
ugt-41	2mg/L B[a]P	3.9104	7.13e-24
K10D3.9	4mg/L B[a]P	3.89526	1
Y67D8A.7	4mg/L B[a]P	3.89526	1
fbxb-65	2mg/L B[a]P	3.89303	0.0108324
C17H1.7	4mg/L B[a]P	3.89253	2.41e-27
C32D5.17	4mg/L B[a]P	3.88984	1
R153.5	4mg/L B[a]P	3.88878	1
T19C9.10	4mg/L B[a]P	3.88464	1.92e-09
ugt-33	4mg/L B[a]P	3.88129	1.68e-25
swt-6	4mg/L B[a]P	3.87793	6.9e-47
F54B8.4	4mg/L B[a]P	3.86502	8.91e-23
R08C7.11	4mg/L B[a]P	3.86481	1
nspe-4	4mg/L B[a]P	3.86438	0.19257
Y67D8A.9	4mg/L B[a]P	3.86081	1
21ur-1661	4mg/L B[a]P	3.86081	1
C24A1.6	4mg/L B[a]P	3.86081	1
C13A2.12	2mg/L B[a]P	3.85514	0.214481
C09B8.10	4mg/L B[a]P	3.85405	1
str-27	4mg/L B[a]P	3.85405	1
M01D7.9	4mg/L B[a]P	3.85405	1
srg-56	4mg/L B[a]P	3.85405	1
srr-6	4mg/L B[a]P	3.8514	3.96e-28
D1081.17	4mg/L B[a]P	3.84806	0.242968
Y40B1A.5	4mg/L B[a]P	3.84514	1
srh-195	4mg/L B[a]P	3.84327	1
F59A7.11	4mg/L B[a]P	3.84327	1
21ur-14956	4mg/L B[a]P	3.84327	1
21ur-6629	2mg/L B[a]P	3.83945	1
Y65A5A.t2	2mg/L B[a]P	3.83945	1
T24A11.5	2mg/L B[a]P	3.83945	1
C07G2.4	2mg/L B[a]P	3.83945	1
T01B4.5	2mg/L B[a]P	3.83945	1
srx-89	2mg/L B[a]P	3.83945	1
21ur-11587	2mg/L B[a]P	3.83945	1
srx-75	2mg/L B[a]P	3.83945	1
T02E9.13	2mg/L B[a]P	3.83945	1
K08B4.43	2mg/L B[a]P	3.83945	1
sra-24	2mg/L B[a]P	3.83945	1
T06G6.15	2mg/L B[a]P	3.83945	1
Y43F11A.4	2mg/L B[a]P	3.83945	1
srt-37	2mg/L B[a]P	3.83945	1
E03H12.4	2mg/L B[a]P	3.83945	1
21ur-11670	2mg/L B[a]P	3.83945	1
F42F12.14	2mg/L B[a]P	3.83782	0.221323
hlh-12	4mg/L B[a]P	3.8352	0.00987446
T14G11.5	2mg/L B[a]P	3.83489	1
21ur-12293	2mg/L B[a]P	3.83489	1
ugt-9	2mg/L B[a]P	3.83122	6.7e-32
F58A6.12	4mg/L B[a]P	3.83096	1
srz-23	2mg/L B[a]P	3.83078	1
21ur-8460	2mg/L B[a]P	3.82788	1
clec-2	4mg/L B[a]P	3.8272	0.0814332
srg-29	2mg/L B[a]P	3.8267	1
str-171	4mg/L B[a]P	3.8262	0.141036
W02D9.6	4mg/L B[a]P	3.82535	1
srw-139	4mg/L B[a]P	3.82535	1
ZK1037.2	4mg/L B[a]P	3.82535	1
gadr-2	4mg/L B[a]P	3.82535	1
21ur-3401	4mg/L B[a]P	3.82535	1
F45D3.15	4mg/L B[a]P	3.82535	1
Y39A1A.17	4mg/L B[a]P	3.82535	1
R02C2.7	4mg/L B[a]P	3.82514	3.87e-05
K01D12.1	4mg/L B[a]P	3.82506	5.89e-13
F11D11.3	4mg/L B[a]P	3.81934	0.0137214
C32C4.9	2mg/L B[a]P	3.81919	1
srbc-52	2mg/L B[a]P	3.81855	1
dmsr-11	4mg/L B[a]P	3.81751	0.141645
ZK285.2	4mg/L B[a]P	3.81717	0.232033
F20G2.9	4mg/L B[a]P	3.81716	0.232648
T04C9.13	2mg/L B[a]P	3.81497	1
ugt-18	4mg/L B[a]P	3.81363	4.14e-42
irld-35	4mg/L B[a]P	3.81318	1
vet-6	4mg/L B[a]P	3.81318	1
C37E2.9	4mg/L B[a]P	3.8088	1
srx-66	4mg/L B[a]P	3.8088	1
W01D2.8	2mg/L B[a]P	3.80853	1
C05E11.17	2mg/L B[a]P	3.80612	1
D1065.2	2mg/L B[a]P	3.80612	1
21ur-961	2mg/L B[a]P	3.80612	1
srbc-20	2mg/L B[a]P	3.80368	1
clec-105	2mg/L B[a]P	3.80116	1
Y40C7B.4	4mg/L B[a]P	3.79726	0.088439
21ur-14218	4mg/L B[a]P	3.79633	1
Y116A8C.466	4mg/L B[a]P	3.79633	1
srab-15	2mg/L B[a]P	3.79609	1
srh-77	2mg/L B[a]P	3.79609	1
C45H4.18	2mg/L B[a]P	3.79354	1
mir-59	2mg/L B[a]P	3.79354	1
cyp-35D2	4mg/L B[a]P	3.79207	1
ZK488.6	2mg/L B[a]P	3.79096	1
sri-36	4mg/L B[a]P	3.78585	0.0164375
21ur-9108	2mg/L B[a]P	3.7853	1
srx-35	4mg/L B[a]P	3.78497	0.237065
F12F6.10	4mg/L B[a]P	3.77299	0.0736082
D1022.15	4mg/L B[a]P	3.77208	1
F56A4.6	4mg/L B[a]P	3.77208	1
H21P03.10	4mg/L B[a]P	3.77208	1
21ur-8575	4mg/L B[a]P	3.77208	1
R03A10.8	4mg/L B[a]P	3.77208	1
srt-44	4mg/L B[a]P	3.77208	1
mltn-6	4mg/L B[a]P	3.77208	1
E02C12.10	2mg/L B[a]P	3.76754	0.000268567
Y111B2A.27	4mg/L B[a]P	3.7666	0.00246887
srg-52	4mg/L B[a]P	3.76082	1
srab-16	4mg/L B[a]P	3.75964	0.0854514
mir-2218.1	4mg/L B[a]P	3.75802	1
21ur-11829	4mg/L B[a]P	3.75802	1
21ur-5756	4mg/L B[a]P	3.75802	1
F35E8.4	4mg/L B[a]P	3.75802	1
C13A2.12	4mg/L B[a]P	3.75496	0.165361
B0454.18	2mg/L B[a]P	3.7535	0.200989
F56H9.9	4mg/L B[a]P	3.75075	1
Y59A8B.t6	4mg/L B[a]P	3.75075	1
M60.15	4mg/L B[a]P	3.74854	0.246657
clec-45	2mg/L B[a]P	3.742	0.319493
R08B4.14	4mg/L B[a]P	3.74065	1
alh-2	4mg/L B[a]P	3.74065	1
21ur-9789	4mg/L B[a]P	3.73867	0.154387
Y105C5A.13	4mg/L B[a]P	3.73576	1.74e-14
odr-7	4mg/L B[a]P	3.73321	1
K02A6.4	2mg/L B[a]P	3.73079	0.00565156
srv-16	4mg/L B[a]P	3.72953	0.185238
F54F2.13	4mg/L B[a]P	3.72423	1
clec-44	4mg/L B[a]P	3.72304	0.362341
T22F3.11	4mg/L B[a]P	3.71762	0.00083521
ugt-40	4mg/L B[a]P	3.71621	1.09e-16
srh-263	4mg/L B[a]P	3.71219	1
21ur-3194	4mg/L B[a]P	3.70491	1
wee-1.2	4mg/L B[a]P	3.69563	0.25956
gst-21	4mg/L B[a]P	3.69369	6.32e-43
col-52	4mg/L B[a]P	3.68725	0.00850626
srt-14	2mg/L B[a]P	3.68489	0.461458
srg-62	2mg/L B[a]P	3.68488	0.460993
C25H3.19	4mg/L B[a]P	3.68453	1
C17E7.4	4mg/L B[a]P	3.68453	1
T25F10.7	4mg/L B[a]P	3.68453	1
F20A1.8	4mg/L B[a]P	3.68453	1
srh-82	4mg/L B[a]P	3.68453	1
W04G5.3	4mg/L B[a]P	3.68453	1
Y43F4B.12	4mg/L B[a]P	3.68453	1
21ur-1819	4mg/L B[a]P	3.68453	1
F38C2.1	4mg/L B[a]P	3.68339	0.0173423
E02A10.7	4mg/L B[a]P	3.68073	0.26224
ugt-13	2mg/L B[a]P	3.67479	0.000308606
fbxb-79	4mg/L B[a]P	3.67328	1
T19A5.12	4mg/L B[a]P	3.67328	1
linc-155	4mg/L B[a]P	3.67305	1
ZK507.7	4mg/L B[a]P	3.67305	1
21ur-1992	4mg/L B[a]P	3.67305	1
F09E10.10	2mg/L B[a]P	3.66713	0.244286
Y47H9C.1	2mg/L B[a]P	3.66188	8.13e-16
F01G10.4	2mg/L B[a]P	3.66098	0.102433
srw-108	4mg/L B[a]P	3.65769	1
H06I04.t1	2mg/L B[a]P	3.65737	0.275018
F08C6.17	2mg/L B[a]P	3.65684	0.234351
T25G12.13	4mg/L B[a]P	3.656	3.17e-26
C10C6.11	4mg/L B[a]P	3.65311	1
R09D1.5	4mg/L B[a]P	3.65059	1.8e-05
scl-25	4mg/L B[a]P	3.64865	0.273471
21ur-13377	4mg/L B[a]P	3.64731	0.21287
srh-241	2mg/L B[a]P	3.6467	1
ZC53.9	2mg/L B[a]P	3.6467	1
ZK1290.22	2mg/L B[a]P	3.6467	1
C24A3.14	2mg/L B[a]P	3.6467	1
F14D2.16	2mg/L B[a]P	3.6467	1
F35H8.11	2mg/L B[a]P	3.6467	1
E01F3.3	2mg/L B[a]P	3.6467	1
F40F12.11	2mg/L B[a]P	3.6467	1
T25F10.11	2mg/L B[a]P	3.6467	1
F14F8.9	2mg/L B[a]P	3.6467	1
srbc-34	2mg/L B[a]P	3.6467	1
21ur-10994	2mg/L B[a]P	3.6467	1
21ur-9014	2mg/L B[a]P	3.6467	1
21ur-8189	2mg/L B[a]P	3.6467	1
21ur-2960	2mg/L B[a]P	3.6467	1
21ur-5536	2mg/L B[a]P	3.6467	1
21ur-4214	2mg/L B[a]P	3.6467	1
21ur-8758	2mg/L B[a]P	3.6467	1
W06G6.20	2mg/L B[a]P	3.64182	0.346114
linc-133	2mg/L B[a]P	3.64161	1
21ur-9213	2mg/L B[a]P	3.64161	1
R12E2.17	2mg/L B[a]P	3.64161	1
srab-10	2mg/L B[a]P	3.64161	1
gst-21	2mg/L B[a]P	3.64039	1.1e-40
srbc-71	2mg/L B[a]P	3.63876	1
K02E11.14	4mg/L B[a]P	3.63716	1
F15H10.9	2mg/L B[a]P	3.63693	1
ZC412.13	4mg/L B[a]P	3.63572	1
srt-20	2mg/L B[a]P	3.63356	0.0957903
F55C12.15	4mg/L B[a]P	3.63273	1
F15A4.2	4mg/L B[a]P	3.63273	1
F09A5.11	4mg/L B[a]P	3.63273	1
21ur-2258	4mg/L B[a]P	3.63273	1
srh-208	4mg/L B[a]P	3.63273	1
B0399.t9	4mg/L B[a]P	3.63273	1
ZK897.4	4mg/L B[a]P	3.63148	0.0369695
clec-11	2mg/L B[a]P	3.63123	1
Y54E10A.24	2mg/L B[a]P	3.62763	1
Y73B3A.13	4mg/L B[a]P	3.62612	0.112419
F25B4.15	2mg/L B[a]P	3.6237	1
F26G1.14	2mg/L B[a]P	3.6237	1
R74.11	2mg/L B[a]P	3.6237	1
T06A1.1	4mg/L B[a]P	3.62291	3.74e-07
K08D8.2	4mg/L B[a]P	3.6207	0.282607
srw-79	4mg/L B[a]P	3.61723	0.097555
21ur-13845	4mg/L B[a]P	3.61711	0.281618
srh-10	4mg/L B[a]P	3.61589	1
F22F7.3	2mg/L B[a]P	3.61586	4.03e-06
mtl-1	2mg/L B[a]P	3.61489	1.91e-17
srg-66	4mg/L B[a]P	3.61381	1
R03A10.8	2mg/L B[a]P	3.6135	1
M04D8.4	2mg/L B[a]P	3.6135	1
sru-33	2mg/L B[a]P	3.6135	1
F58F6.5	2mg/L B[a]P	3.6135	1
W06A7.12	2mg/L B[a]P	3.6135	1
F14H3.15	2mg/L B[a]P	3.6135	1
MTCE.24	2mg/L B[a]P	3.6135	1
nhr-268	2mg/L B[a]P	3.6135	1
R10E8.2	2mg/L B[a]P	3.6135	1
sru-6	2mg/L B[a]P	3.6135	1
F22F7.3	4mg/L B[a]P	3.6115	4.14e-08
srw-79	2mg/L B[a]P	3.6069	0.136438
mir-1824	2mg/L B[a]P	3.60201	1
T25G12.13	2mg/L B[a]P	3.59963	7.95e-26
F56D6.6	2mg/L B[a]P	3.59909	1
CE7X_3.3	4mg/L B[a]P	3.59467	1
K09C6.3	4mg/L B[a]P	3.59467	1
F09A5.10	4mg/L B[a]P	3.59467	1
srbc-4	2mg/L B[a]P	3.59278	1
srw-24	2mg/L B[a]P	3.59278	1
21ur-1410	2mg/L B[a]P	3.59278	1
B0025.6	2mg/L B[a]P	3.59278	1
his-31	4mg/L B[a]P	3.59242	0.00122866
C23G10.11	4mg/L B[a]P	3.5907	0.0224758
F09C6.3	4mg/L B[a]P	3.58695	9.32e-07
W06G6.20	4mg/L B[a]P	3.57981	0.287821
F27D9.12	4mg/L B[a]P	3.57849	1
C06G1.16	4mg/L B[a]P	3.57834	1
irld-22	2mg/L B[a]P	3.57792	0.488969
T14G8.t1	2mg/L B[a]P	3.57792	0.487822
F55G11.3	2mg/L B[a]P	3.57654	0.27657
F52B5.9	4mg/L B[a]P	3.57528	1
sri-65	4mg/L B[a]P	3.57528	1
F25D1.11	2mg/L B[a]P	3.57209	0.160218
R02C2.7	2mg/L B[a]P	3.57017	0.000207282
nspe-4	2mg/L B[a]P	3.56787	0.307139
srh-44	4mg/L B[a]P	3.56425	0.10711
F47B8.18	2mg/L B[a]P	3.56126	0.373972
sra-31	2mg/L B[a]P	3.55742	0.37198
F07C6.8	4mg/L B[a]P	3.55699	0.0271843
F29C4.3	4mg/L B[a]P	3.5556	1
C52A10.3	4mg/L B[a]P	3.5556	1
Y113G7A.12	4mg/L B[a]P	3.5542	0.000658388
tab-1	2mg/L B[a]P	3.55353	0.0889099
F11D11.4	4mg/L B[a]P	3.5488	1
21ur-15479	4mg/L B[a]P	3.5488	1
F59C6.15	4mg/L B[a]P	3.5488	1
C36C9.10	4mg/L B[a]P	3.5488	1
C52B9.16	4mg/L B[a]P	3.5488	1
K08A8.7	4mg/L B[a]P	3.5488	1
ZK899.6	4mg/L B[a]P	3.5488	1
W09G10.t1	4mg/L B[a]P	3.5488	1
K11D9.7	4mg/L B[a]P	3.5488	1
Y19D10A.11	4mg/L B[a]P	3.5488	1
C18C4.13	4mg/L B[a]P	3.5488	1
C29A12.12	4mg/L B[a]P	3.5488	1
F46B6.17	4mg/L B[a]P	3.5488	1
M04D8.4	4mg/L B[a]P	3.5488	1
21ur-1909	4mg/L B[a]P	3.5488	1
C29F7.2	2mg/L B[a]P	3.5453	2.82e-58
ugt-13	4mg/L B[a]P	3.53899	5.09e-12
F09F3.8	4mg/L B[a]P	3.53761	0.000273102
C30E1.7	4mg/L B[a]P	3.53558	1
Y43F4A.3	4mg/L B[a]P	3.53334	0.113586
Y47H10A.5	4mg/L B[a]P	3.53315	1.2e-20
F31D5.6	2mg/L B[a]P	3.53214	0.0222919
dgn-2	4mg/L B[a]P	3.52953	0.000413294
H39E23.2	4mg/L B[a]P	3.52702	0.184022
lgc-6	2mg/L B[a]P	3.52654	0.137283
T20G5.13	4mg/L B[a]P	3.52586	0.163685
21ur-13656	4mg/L B[a]P	3.52488	1
F22G12.1	4mg/L B[a]P	3.52105	9.39e-10
F07C6.8	2mg/L B[a]P	3.5204	0.0516927
C01G6.13	4mg/L B[a]P	3.51509	1
srz-102	4mg/L B[a]P	3.51509	1
F35E12.4	4mg/L B[a]P	3.51354	7.48e-10
C06G1.12	4mg/L B[a]P	3.51316	0.304645
E02C12.10	4mg/L B[a]P	3.50918	0.000450878
T16H12.13	4mg/L B[a]P	3.50704	0.243331
Y37H2C.1	4mg/L B[a]P	3.50702	4.87e-11
T04C12.31	4mg/L B[a]P	3.50622	0.30896
21ur-10246	4mg/L B[a]P	3.5044	1
21ur-6875	4mg/L B[a]P	3.5044	1
F21C10.6	4mg/L B[a]P	3.5044	1
F09G2.14	4mg/L B[a]P	3.50248	1
Y38F2AR.14	4mg/L B[a]P	3.50248	1
K11C4.13	4mg/L B[a]P	3.50248	1
srg-31	4mg/L B[a]P	3.49488	9.06e-25
ZC132.2	4mg/L B[a]P	3.49266	1
R160.8	4mg/L B[a]P	3.49266	1
M88.10	4mg/L B[a]P	3.49266	1
srab-22	4mg/L B[a]P	3.49266	1
ZC513.15	4mg/L B[a]P	3.49266	1
F35B12.17	4mg/L B[a]P	3.49266	1
ZK792.10	4mg/L B[a]P	3.49266	1
ZC196.8	4mg/L B[a]P	3.49266	1
C04C3.14	4mg/L B[a]P	3.48813	0.0331272
srz-100	4mg/L B[a]P	3.48718	0.0364603
srt-28	4mg/L B[a]P	3.48647	0.0614305
comt-4	4mg/L B[a]P	3.48191	3.59e-09
21ur-6565	4mg/L B[a]P	3.47995	1
F10C2.7	4mg/L B[a]P	3.47192	9.02e-06
C17G1.12	2mg/L B[a]P	3.46239	0.519074
K10C3.8	4mg/L B[a]P	3.46068	1
fbxa-40	4mg/L B[a]P	3.46068	1
sri-18	4mg/L B[a]P	3.46068	1
C03B1.3	4mg/L B[a]P	3.46068	1
C35E7.3	4mg/L B[a]P	3.45739	1
C54E10.7	4mg/L B[a]P	3.45715	1
T27A10.5	2mg/L B[a]P	3.45641	0.417394
nhr-9	4mg/L B[a]P	3.45391	0.318925
ZK185.9	4mg/L B[a]P	3.45179	0.222788
srj-1	2mg/L B[a]P	3.44998	0.337641
21ur-9616	4mg/L B[a]P	3.44858	0.430143
ptr-22	2mg/L B[a]P	3.44676	3.21e-18
C08H9.12	2mg/L B[a]P	3.44671	0.0788094
F55B12.10	4mg/L B[a]P	3.44662	0.000173342
21ur-10500	2mg/L B[a]P	3.44571	0.329902
F08C6.13	2mg/L B[a]P	3.44563	0.402333
B0524.3	2mg/L B[a]P	3.44442	0.407494
fipr-23	4mg/L B[a]P	3.44247	0.000150026
tsp-2	4mg/L B[a]P	3.43811	4.13e-25
lys-3	4mg/L B[a]P	3.43721	1.16e-37
ZK1037.6	4mg/L B[a]P	3.43586	1.97e-12
nhr-51	2mg/L B[a]P	3.43464	0.303311
srv-31	4mg/L B[a]P	3.43401	1
21ur-7907	4mg/L B[a]P	3.43401	1
F09B12.8	4mg/L B[a]P	3.43126	0.326766
F56B3.3	2mg/L B[a]P	3.43045	0.306524
irld-17	2mg/L B[a]P	3.42836	0.31188
srx-17	4mg/L B[a]P	3.42673	0.342335
R03G8.4	2mg/L B[a]P	3.42612	0.425267
F52E1.3	2mg/L B[a]P	3.42411	1
21ur-1909	2mg/L B[a]P	3.42411	1
T05B11.9	2mg/L B[a]P	3.42411	1
T02G6.3	2mg/L B[a]P	3.42411	1
M03F4.4	2mg/L B[a]P	3.42411	1
W08F4.12	2mg/L B[a]P	3.42411	1
T23E1.7	2mg/L B[a]P	3.42411	1
C56E10.6	2mg/L B[a]P	3.42411	1
fbxc-35	2mg/L B[a]P	3.42411	1
B0457.11	2mg/L B[a]P	3.42411	1
T23G5.9	2mg/L B[a]P	3.42411	1
T25F10.10	2mg/L B[a]P	3.42411	1
21ur-8170	2mg/L B[a]P	3.42411	1
21ur-3796	2mg/L B[a]P	3.42411	1
21ur-586	2mg/L B[a]P	3.42411	1
21ur-7034	2mg/L B[a]P	3.42411	1
Y57G11C.t1	2mg/L B[a]P	3.42411	1
21ur-4809	2mg/L B[a]P	3.42411	1
R05F9.7	2mg/L B[a]P	3.42282	0.412021
F55C9.12	2mg/L B[a]P	3.42127	0.302375
21ur-5756	2mg/L B[a]P	3.41838	1
K07C11.12	2mg/L B[a]P	3.41838	1
ZK285.2	2mg/L B[a]P	3.41781	0.41097
F11A6.3	4mg/L B[a]P	3.41734	3.76e-05
Y71F9AL.7	4mg/L B[a]P	3.41586	1
C06A8.16	4mg/L B[a]P	3.41586	1
Y113G7A.22	4mg/L B[a]P	3.41586	1
srz-96	4mg/L B[a]P	3.41586	1
Y51B9A.2	4mg/L B[a]P	3.41586	1
Y97E10AL.4	2mg/L B[a]P	3.41507	1
T24D5.1	2mg/L B[a]P	3.41507	1
B0238.13	4mg/L B[a]P	3.41439	0.0170635
F12F6.10	2mg/L B[a]P	3.41422	0.249382
F25H9.9	4mg/L B[a]P	3.41377	1
srx-84	2mg/L B[a]P	3.41295	1
fbxa-68	2mg/L B[a]P	3.41295	1
srd-4	2mg/L B[a]P	3.41295	1
AC8.5	4mg/L B[a]P	3.41036	1
Y59E1B.2	4mg/L B[a]P	3.41036	1
F46C8.16	4mg/L B[a]P	3.41036	1
F26A10.9	4mg/L B[a]P	3.41036	1
linc-54	4mg/L B[a]P	3.41036	1
Y49F6B.14	4mg/L B[a]P	3.41036	1
C04A2.16	4mg/L B[a]P	3.41036	1
Y119D3B.25	4mg/L B[a]P	3.41036	1
C13B7.6	4mg/L B[a]P	3.41036	1
C24G6.11	4mg/L B[a]P	3.41036	1
T19A5.8	4mg/L B[a]P	3.41036	1
C55A1.11	4mg/L B[a]P	3.41036	1
sdz-16	4mg/L B[a]P	3.41036	1
srh-220	4mg/L B[a]P	3.41036	1
21ur-13733	4mg/L B[a]P	3.41036	1
21ur-11845	4mg/L B[a]P	3.41036	1
M117.9	4mg/L B[a]P	3.41036	1
21ur-13677	4mg/L B[a]P	3.41036	1
sknr-1	4mg/L B[a]P	3.41036	1
21ur-1185	4mg/L B[a]P	3.41036	1
sru-19	4mg/L B[a]P	3.41036	1
T26H8.4	4mg/L B[a]P	3.41036	1
C18D11.6	4mg/L B[a]P	3.40859	3.04e-10
21ur-199	2mg/L B[a]P	3.40631	1
21ur-9158	2mg/L B[a]P	3.40631	1
21ur-15575	4mg/L B[a]P	3.40533	0.100232
K10F12.6	2mg/L B[a]P	3.40317	0.221875
F56D5.8	2mg/L B[a]P	3.40212	1
cyp-35A2	4mg/L B[a]P	3.40164	8.61e-32
T08A9.6	4mg/L B[a]P	3.39941	0.00221231
ech-9	4mg/L B[a]P	3.3988	2.26e-20
F11A1.2	2mg/L B[a]P	3.39868	1
F13H6.4	2mg/L B[a]P	3.3981	1.52e-12
C40A11.2	2mg/L B[a]P	3.39753	1
W04D2.8	2mg/L B[a]P	3.39668	1
cyp-35B1	4mg/L B[a]P	3.39601	1.14e-32
21ur-13748	4mg/L B[a]P	3.39343	0.0537498
str-77	2mg/L B[a]P	3.39114	1
T19E7.29	2mg/L B[a]P	3.39114	1
fbxb-66	2mg/L B[a]P	3.39114	1
srh-186	2mg/L B[a]P	3.39114	1
C47F8.1	2mg/L B[a]P	3.39114	1
K10G6.7	2mg/L B[a]P	3.39114	1
ceh-28	2mg/L B[a]P	3.39114	1
Y119D3B.23	2mg/L B[a]P	3.39114	1
Y45G12C.6	2mg/L B[a]P	3.39114	1
M02B7.8	2mg/L B[a]P	3.39114	1
C55A1.6	4mg/L B[a]P	3.38879	6.36e-08
C33F10.16	2mg/L B[a]P	3.38871	1
21ur-1185	2mg/L B[a]P	3.38871	1
C05G5.9	4mg/L B[a]P	3.38829	1
F33H12.1	4mg/L B[a]P	3.38829	1
srh-166	4mg/L B[a]P	3.38829	1
clec-14	4mg/L B[a]P	3.38829	1
R160.9	4mg/L B[a]P	3.38829	1
H12D21.2	2mg/L B[a]P	3.38783	1
Y45G12C.16	2mg/L B[a]P	3.38747	1
C09D8.8	4mg/L B[a]P	3.38482	0.344332
T07D3.5	2mg/L B[a]P	3.38447	1
F21C10.6	2mg/L B[a]P	3.38447	1
Y60A9A.3	2mg/L B[a]P	3.38447	1
sre-51	2mg/L B[a]P	3.38447	1
T19H5.3	2mg/L B[a]P	3.38447	1
F15B9.12	2mg/L B[a]P	3.38447	1
21ur-15181	2mg/L B[a]P	3.38447	1
F10C2.7	2mg/L B[a]P	3.38165	5.68e-06
F08C6.9	2mg/L B[a]P	3.3811	1
C44E12.4	2mg/L B[a]P	3.3811	1
cyp-29A3	2mg/L B[a]P	3.38091	2.4e-22
pes-1	2mg/L B[a]P	3.37771	1
C30E1.7	2mg/L B[a]P	3.37771	1
srbc-44	2mg/L B[a]P	3.37771	1
str-9	2mg/L B[a]P	3.37771	1
F53F4.7	2mg/L B[a]P	3.37427	1
sri-8	2mg/L B[a]P	3.37427	1
C17G10.12	2mg/L B[a]P	3.37427	1
F18A1.10	2mg/L B[a]P	3.37427	1
sdz-20	2mg/L B[a]P	3.37427	1
irld-55	2mg/L B[a]P	3.37427	1
srh-156	4mg/L B[a]P	3.37337	0.344965
prmt-4	2mg/L B[a]P	3.37128	0.196984
Y60C6A.1	4mg/L B[a]P	3.37105	1.82e-07
clec-127	2mg/L B[a]P	3.37056	1
F10D2.12	2mg/L B[a]P	3.37056	1
fbxb-57	2mg/L B[a]P	3.37056	1
T06F4.16	2mg/L B[a]P	3.37056	1
F32F2.3	2mg/L B[a]P	3.37056	1
21ur-9689	2mg/L B[a]P	3.37056	1
21ur-8299	2mg/L B[a]P	3.37056	1
K07F5.20	4mg/L B[a]P	3.36967	1
C18A3.9	4mg/L B[a]P	3.36967	1
B0379.6	4mg/L B[a]P	3.36967	1
Y116A8B.98	4mg/L B[a]P	3.36593	1
C46H11.1	4mg/L B[a]P	3.36593	1
T04A6.5	4mg/L B[a]P	3.36593	1
srbc-71	4mg/L B[a]P	3.36593	1
C34C6.7	4mg/L B[a]P	3.35926	8.79e-21
C46H11.3	2mg/L B[a]P	3.34807	0.0802442
F39C12.8	4mg/L B[a]P	3.34768	0.352831
T05E12.10	4mg/L B[a]P	3.34321	1
F55C9.12	4mg/L B[a]P	3.34139	0.149422
K09C4.2	2mg/L B[a]P	3.33681	0.546275
nhr-253	2mg/L B[a]P	3.3368	0.545695
F02H6.3	2mg/L B[a]P	3.3368	0.545695
C37A2.9	2mg/L B[a]P	3.32737	0.445067
C27A7.2	2mg/L B[a]P	3.32622	0.00293706
srbc-9	4mg/L B[a]P	3.325	0.214156
irld-49	4mg/L B[a]P	3.32183	1
21ur-14010	4mg/L B[a]P	3.32007	1
ZK829.12	4mg/L B[a]P	3.32007	1
Y65A5A.t2	4mg/L B[a]P	3.32007	1
C48G7.4	4mg/L B[a]P	3.32007	1
3R5.2	4mg/L B[a]P	3.32007	1
fip-3	4mg/L B[a]P	3.31607	0.356582
wrt-7	2mg/L B[a]P	3.31583	0.343048
zip-8	4mg/L B[a]P	3.31499	1.61e-05
F08H9.3	4mg/L B[a]P	3.31349	0.000292358
21ur-9006	4mg/L B[a]P	3.31119	0.385269
W03G1.8	4mg/L B[a]P	3.30885	0.464689
ZC8.7	2mg/L B[a]P	3.30847	0.332566
srw-35	2mg/L B[a]P	3.30783	0.442821
ZC196.3	4mg/L B[a]P	3.30619	0.0900852
F46A8.7	4mg/L B[a]P	3.30116	3.73e-09
C45G9.14	4mg/L B[a]P	3.30094	0.291144
far-3	4mg/L B[a]P	3.29744	3.16e-25
K03C7.3	4mg/L B[a]P	3.29637	1
mir-272	4mg/L B[a]P	3.29637	1
C13G3.5	4mg/L B[a]P	3.29637	1
21ur-4958	4mg/L B[a]P	3.29637	1
T03D3.13	4mg/L B[a]P	3.29637	1
Y48A6C.6	4mg/L B[a]P	3.29392	0.0636699
F33H12.7	2mg/L B[a]P	3.2934	1.03e-05
21ur-9844	4mg/L B[a]P	3.28454	1
C05E11.11	4mg/L B[a]P	3.28454	1
F36G3.6	4mg/L B[a]P	3.28454	1
Y50F7A.2	4mg/L B[a]P	3.28454	1
F43G6.5	4mg/L B[a]P	3.28454	1
C08C3.11	4mg/L B[a]P	3.28454	1
C45H4.14	4mg/L B[a]P	3.28454	1
scl-20	4mg/L B[a]P	3.28454	1
Y43F8C.27	4mg/L B[a]P	3.28454	1
C18F3.9	4mg/L B[a]P	3.28454	1
21ur-11167	4mg/L B[a]P	3.28454	1
21ur-3971	4mg/L B[a]P	3.28454	1
21ur-3324	4mg/L B[a]P	3.28454	1
21ur-5942	4mg/L B[a]P	3.28454	1
21ur-15449	4mg/L B[a]P	3.28454	1
21ur-14439	4mg/L B[a]P	3.28454	1
C07G2.4	4mg/L B[a]P	3.28454	1
Y54E10A.24	4mg/L B[a]P	3.28454	1
21ur-6806	4mg/L B[a]P	3.28454	1
DY3.10	4mg/L B[a]P	3.28454	1
21ur-10037	4mg/L B[a]P	3.28454	1
Y48C3A.1	4mg/L B[a]P	3.28454	1
srd-67	4mg/L B[a]P	3.28454	1
F12A10.7	4mg/L B[a]P	3.28342	0.183748
21ur-15575	2mg/L B[a]P	3.28155	0.191552
comt-4	2mg/L B[a]P	3.2813	4.11e-06
C30E1.2	4mg/L B[a]P	3.27976	0.322014
B0507.10	4mg/L B[a]P	3.27966	1.11e-06
C29F7.2	4mg/L B[a]P	3.27487	1.49e-24
Y39G8B.7	4mg/L B[a]P	3.27161	2.21e-06
21ur-193	4mg/L B[a]P	3.27128	1
21ur-804	4mg/L B[a]P	3.27128	1
F32B5.12	4mg/L B[a]P	3.27128	1
T22B7.12	4mg/L B[a]P	3.27128	1
B0403.8	4mg/L B[a]P	3.27128	1
F46C3.7	4mg/L B[a]P	3.27128	1
F59G1.10	4mg/L B[a]P	3.27128	1
21ur-15373	4mg/L B[a]P	3.27128	1
str-125	4mg/L B[a]P	3.27128	1
Y80D3A.14	4mg/L B[a]P	3.27128	1
21ur-10174	4mg/L B[a]P	3.27128	1
21ur-2017	4mg/L B[a]P	3.27128	1
21ur-5054	4mg/L B[a]P	3.27128	1
21ur-13115	4mg/L B[a]P	3.27128	1
21ur-3095	4mg/L B[a]P	3.27128	1
T07C12.10	4mg/L B[a]P	3.27128	1
ZK836.15	4mg/L B[a]P	3.27128	1
ZK1248.17	4mg/L B[a]P	3.27128	1
mir-5550	4mg/L B[a]P	3.27128	1
T24B8.5	4mg/L B[a]P	3.26995	0.0178476
dhs-23	4mg/L B[a]P	3.26001	4.42e-16
C31H5.7	4mg/L B[a]P	3.25917	0.0996379
F11C7.9	4mg/L B[a]P	3.25742	0.0436187
Y39G8B.7	2mg/L B[a]P	3.25532	2.91e-06
21ur-13353	4mg/L B[a]P	3.25402	0.374068
K02E7.5	2mg/L B[a]P	3.24925	0.130006
F09C6.1	4mg/L B[a]P	3.2451	0.000309874
btb-5	4mg/L B[a]P	3.24339	0.166063
W08E12.5	2mg/L B[a]P	3.24232	0.00397236
Y51F10.13	4mg/L B[a]P	3.23824	0.377424
ceh-16	2mg/L B[a]P	3.23517	0.000909894
srh-271	2mg/L B[a]P	3.23391	0.0531435
clec-40	4mg/L B[a]P	3.23261	0.0104575
21ur-1885	4mg/L B[a]P	3.23247	1
T28A11.22	4mg/L B[a]P	3.23247	1
Y69A2AR.45	4mg/L B[a]P	3.23247	1
nspe-6	4mg/L B[a]P	3.23026	1
K07C5.10	4mg/L B[a]P	3.23026	1
fbxa-136	4mg/L B[a]P	3.2259	0.000255186
srh-79	4mg/L B[a]P	3.22557	0.385345
cyp-13A5	4mg/L B[a]P	3.22412	2.11e-21
F49H6.13	2mg/L B[a]P	3.21967	0.0201055
B0454.18	4mg/L B[a]P	3.21742	0.383939
fipr-26	4mg/L B[a]P	3.21609	0.292456
R04B5.7	2mg/L B[a]P	3.21112	0.234351
cyp-35B1	2mg/L B[a]P	3.20663	5.63e-37
T02H6.5	4mg/L B[a]P	3.20629	0.0570852
T27E7.3	2mg/L B[a]P	3.20408	0.312811
21ur-14637	4mg/L B[a]P	3.20314	1
F58E2.6	4mg/L B[a]P	3.20314	1
abu-5	4mg/L B[a]P	3.20314	1
Y60A9A.3	4mg/L B[a]P	3.20314	1
W05H12.3	4mg/L B[a]P	3.20314	1
T12B3.7	4mg/L B[a]P	3.20263	0.177379
W09C5.3	2mg/L B[a]P	3.20202	0.257921
F55B11.6	4mg/L B[a]P	3.20168	0.0751319
lys-10	4mg/L B[a]P	3.20113	0.123831
Y9C9A.1	4mg/L B[a]P	3.19987	9.33e-08
irld-15	2mg/L B[a]P	3.19924	1
fbxc-40	4mg/L B[a]P	3.19578	2.68e-07
F44E7.12	2mg/L B[a]P	3.19349	1
T28A11.19	4mg/L B[a]P	3.19223	0.00024175
W02D7.11	4mg/L B[a]P	3.19008	1.05e-05
B0507.15	4mg/L B[a]P	3.18933	0.301993
F49C5.3	4mg/L B[a]P	3.18858	0.184584
nhr-214	4mg/L B[a]P	3.188	0.000897791
F08C6.17	4mg/L B[a]P	3.18556	0.494404
C17G1.12	4mg/L B[a]P	3.18359	0.495022
F46F2.10	4mg/L B[a]P	3.17978	1
T16H12.13	2mg/L B[a]P	3.17954	1
srg-4	2mg/L B[a]P	3.17826	1
T08G3.14	2mg/L B[a]P	3.17787	1
C08E3.1	4mg/L B[a]P	3.17719	3.52e-07
ZK1128.9	4mg/L B[a]P	3.17557	1
srh-235	4mg/L B[a]P	3.17557	1
ZK228.10	4mg/L B[a]P	3.17557	1
F36H1.17	4mg/L B[a]P	3.17557	1
srh-115	4mg/L B[a]P	3.17557	1
21ur-5896	4mg/L B[a]P	3.17557	1
K12G11.11	4mg/L B[a]P	3.17557	1
srh-175	4mg/L B[a]P	3.17557	1
C08D8.1	2mg/L B[a]P	3.17501	0.000687287
nhr-188	4mg/L B[a]P	3.17433	0.0924652
cyp-35B3	4mg/L B[a]P	3.17303	0.221319
Y17G9B.11	2mg/L B[a]P	3.17268	1
srz-104	4mg/L B[a]P	3.17253	0.421015
T23F2.4	4mg/L B[a]P	3.17055	0.0160012
srh-147	2mg/L B[a]P	3.16641	1
cav-1	2mg/L B[a]P	3.16387	0.000307845
F31D5.6	4mg/L B[a]P	3.16363	0.0585127
Y57G11C.57	4mg/L B[a]P	3.16332	0.309547
srg-56	2mg/L B[a]P	3.16082	1
R160.9	2mg/L B[a]P	3.16082	1
R106.1	2mg/L B[a]P	3.16082	1
srx-81	2mg/L B[a]P	3.16082	1
F52B10.5	2mg/L B[a]P	3.16082	1
mir-75	2mg/L B[a]P	3.16082	1
Y76F7A.3	2mg/L B[a]P	3.16082	1
C54G7.16	2mg/L B[a]P	3.16082	1
F57G12.14	2mg/L B[a]P	3.16082	1
F33G12.8	2mg/L B[a]P	3.16082	1
F57G9.3	2mg/L B[a]P	3.16082	1
Y53G8B.t4	2mg/L B[a]P	3.16082	1
C32C4.15	2mg/L B[a]P	3.16082	1
T01G5.6	2mg/L B[a]P	3.16082	1
F14H3.9	2mg/L B[a]P	3.16082	1
C04C3.13	2mg/L B[a]P	3.16082	1
21ur-6616	2mg/L B[a]P	3.16082	1
21ur-1106	2mg/L B[a]P	3.16082	1
21ur-2751	2mg/L B[a]P	3.16082	1
F38E11.21	2mg/L B[a]P	3.16082	1
21ur-12095	2mg/L B[a]P	3.16082	1
21ur-10706	2mg/L B[a]P	3.16082	1
sri-39	2mg/L B[a]P	3.16051	1
srz-18	2mg/L B[a]P	3.15852	1
F53G2.3	2mg/L B[a]P	3.15654	1
srh-207	2mg/L B[a]P	3.15453	1
B0507.15	2mg/L B[a]P	3.15453	1
pqn-60	4mg/L B[a]P	3.15439	0.000705753
C36B7.3	2mg/L B[a]P	3.1542	1
W03D2.7	2mg/L B[a]P	3.1542	1
21ur-5284	2mg/L B[a]P	3.1542	1
C18G1.8	4mg/L B[a]P	3.15239	0.0837871
C55A1.9	4mg/L B[a]P	3.15138	1
21ur-15630	4mg/L B[a]P	3.14854	0.326402
F07C4.11	2mg/L B[a]P	3.14771	1
F15A2.11	4mg/L B[a]P	3.14736	1
mir-1832	4mg/L B[a]P	3.14736	1
T09F5.4	4mg/L B[a]P	3.14736	1
21ur-7693	4mg/L B[a]P	3.14736	1
F13G3.13	4mg/L B[a]P	3.14736	1
nhr-217	4mg/L B[a]P	3.14736	1
T09E11.8	4mg/L B[a]P	3.14736	1
F49E10.16	4mg/L B[a]P	3.14736	1
F11A1.13	4mg/L B[a]P	3.14736	1
R08B4.8	4mg/L B[a]P	3.14736	1
mir-54	4mg/L B[a]P	3.14736	1
fbxa-159	4mg/L B[a]P	3.14736	1
D1022.16	4mg/L B[a]P	3.14736	1
fbxa-22	4mg/L B[a]P	3.14736	1
H06I04.11	4mg/L B[a]P	3.14736	1
C01B7.3	4mg/L B[a]P	3.14736	1
C13C4.10	4mg/L B[a]P	3.14736	1
21ur-7228	4mg/L B[a]P	3.14736	1
21ur-9559	4mg/L B[a]P	3.14736	1
21ur-14765	4mg/L B[a]P	3.14736	1
21ur-2041	4mg/L B[a]P	3.14736	1
21ur-1066	4mg/L B[a]P	3.14736	1
C43D7.7	4mg/L B[a]P	3.14736	1
Y97E10AL.4	4mg/L B[a]P	3.14736	1
fbxb-66	4mg/L B[a]P	3.14736	1
srw-94	4mg/L B[a]P	3.14736	1
sri-46	4mg/L B[a]P	3.14736	1
21ur-6898	4mg/L B[a]P	3.14736	1
irld-46	4mg/L B[a]P	3.14736	1
srd-16	4mg/L B[a]P	3.14736	1
T25F10.8	4mg/L B[a]P	3.14736	1
srw-83	2mg/L B[a]P	3.14342	1
21ur-15486	2mg/L B[a]P	3.14342	1
srxa-5	2mg/L B[a]P	3.14342	1
str-46	2mg/L B[a]P	3.14342	1
srab-11	4mg/L B[a]P	3.14209	0.127677
B0244.7	2mg/L B[a]P	3.1418	0.128335
linc-88	2mg/L B[a]P	3.13975	1
21ur-10181	4mg/L B[a]P	3.13797	0.0771292
tsp-1	2mg/L B[a]P	3.13641	1.3e-06
clec-241	4mg/L B[a]P	3.13612	0.408267
F11C1.15	2mg/L B[a]P	3.13473	1
Y17G9B.11	4mg/L B[a]P	3.13297	0.40671
21ur-13424	2mg/L B[a]P	3.12946	0.446036
Y40B10B.1	2mg/L B[a]P	3.12815	1
srg-19	2mg/L B[a]P	3.12815	1
21ur-8849	2mg/L B[a]P	3.12815	1
srw-108	2mg/L B[a]P	3.12815	1
T03D3.13	2mg/L B[a]P	3.12815	1
21ur-6806	2mg/L B[a]P	3.12815	1
fbxb-114	2mg/L B[a]P	3.12815	1
C23G10.12	2mg/L B[a]P	3.12815	1
clec-162	2mg/L B[a]P	3.12815	1
rac-2	2mg/L B[a]P	3.12815	1
F40G12.7	2mg/L B[a]P	3.12815	1
21ur-12029	2mg/L B[a]P	3.12815	1
F43C9.8	2mg/L B[a]P	3.12815	1
R03E9.6	2mg/L B[a]P	3.12815	1
F17H10.7	2mg/L B[a]P	3.12815	1
D1022.11	2mg/L B[a]P	3.12815	1
C03C10.10	2mg/L B[a]P	3.12815	1
ZC395.11	2mg/L B[a]P	3.12815	1
srh-191	2mg/L B[a]P	3.12815	1
CD4.16	2mg/L B[a]P	3.12815	1
F13B12.12	2mg/L B[a]P	3.12815	1
gpa-8	4mg/L B[a]P	3.12602	0.00249095
srh-241	4mg/L B[a]P	3.12532	1
srh-75	2mg/L B[a]P	3.12414	1
T07F10.11	2mg/L B[a]P	3.12414	1
21ur-4572	2mg/L B[a]P	3.12414	1
ugt-37	2mg/L B[a]P	3.12375	1.67e-11
21ur-8709	4mg/L B[a]P	3.12373	1
srh-136	2mg/L B[a]P	3.12294	1
F16B12.5	4mg/L B[a]P	3.12087	1
T09F5.13	4mg/L B[a]P	3.12087	1
linc-68	4mg/L B[a]P	3.12087	1
T19C9.10	2mg/L B[a]P	3.12016	0.000399029
Y67D8A.7	2mg/L B[a]P	3.12012	1
fbxb-79	2mg/L B[a]P	3.12012	1
srw-94	2mg/L B[a]P	3.12012	1
C35D6.4	2mg/L B[a]P	3.12012	1
C08C3.6	2mg/L B[a]P	3.12012	1
mam-6	2mg/L B[a]P	3.11878	0.11765
T19D2.9	2mg/L B[a]P	3.11859	1
srh-227	2mg/L B[a]P	3.11859	1
C18A3.9	2mg/L B[a]P	3.11607	1
F41E7.16	2mg/L B[a]P	3.11607	1
str-147	2mg/L B[a]P	3.11607	1
F38E9.4	2mg/L B[a]P	3.11607	1
21ur-10668	2mg/L B[a]P	3.11607	1
B0399.t9	2mg/L B[a]P	3.11197	1
C03B1.3	2mg/L B[a]P	3.11197	1
pgp-5	4mg/L B[a]P	3.11062	5.91e-54
Y61B8A.6	4mg/L B[a]P	3.10925	0.416074
F43G6.14	4mg/L B[a]P	3.10912	0.347124
Y105C5A.12	4mg/L B[a]P	3.10897	0.054095
Y53F4B.7	2mg/L B[a]P	3.10849	0.0818386
cnc-11	2mg/L B[a]P	3.10777	1
gst-18	2mg/L B[a]P	3.10777	1
C07G1.13	2mg/L B[a]P	3.10777	1
T02E9.9	2mg/L B[a]P	3.10777	1
C35E7.3	2mg/L B[a]P	3.10777	1
linc-25	2mg/L B[a]P	3.10777	1
K07G6.1	2mg/L B[a]P	3.10777	1
F46C5.13	2mg/L B[a]P	3.10777	1
F15H10.10	2mg/L B[a]P	3.10777	1
F10G8.11	2mg/L B[a]P	3.10777	1
21ur-11082	2mg/L B[a]P	3.10777	1
C16C2.8	2mg/L B[a]P	3.10777	1
M01G12.7	2mg/L B[a]P	3.10777	1
T22B7.21	2mg/L B[a]P	3.10777	1
F46G11.17	2mg/L B[a]P	3.10777	1
H22K11.8	2mg/L B[a]P	3.10777	1
F36H5.4	2mg/L B[a]P	3.10777	1
F37A4.t1	2mg/L B[a]P	3.10777	1
F23H12.14	2mg/L B[a]P	3.10777	1
str-15	2mg/L B[a]P	3.10777	1
srsx-1	2mg/L B[a]P	3.10777	1
21ur-13241	2mg/L B[a]P	3.10777	1
21ur-1662	2mg/L B[a]P	3.10777	1
nhr-249	2mg/L B[a]P	3.10777	1
21ur-12339	2mg/L B[a]P	3.10777	1
F45E4.16	2mg/L B[a]P	3.10777	1
21ur-12292	2mg/L B[a]P	3.10777	1
tab-1	4mg/L B[a]P	3.10703	0.13152
srz-30	4mg/L B[a]P	3.10601	0.411548
Y54F10BM.20	4mg/L B[a]P	3.09397	1
F14H8.8	4mg/L B[a]P	3.09397	1
str-160	4mg/L B[a]P	3.09397	1
srh-186	4mg/L B[a]P	3.09397	1
C17C3.24	4mg/L B[a]P	3.09397	1
sre-36	4mg/L B[a]P	3.09082	0.140403
str-111	2mg/L B[a]P	3.08424	0.411704
ugt-40	2mg/L B[a]P	3.08253	2.7e-07
bath-25	4mg/L B[a]P	3.08097	0.0652324
T28A11.18	4mg/L B[a]P	3.07212	0.183506
F26G1.3	2mg/L B[a]P	3.06971	1.85e-05
F17E5.5	4mg/L B[a]P	3.06868	1
Y6D1A.3	4mg/L B[a]P	3.06652	1
F45H7.8	4mg/L B[a]P	3.06652	1
T24A11.5	4mg/L B[a]P	3.06652	1
nhr-202	4mg/L B[a]P	3.06442	2.34e-32
K09E3.7	4mg/L B[a]P	3.06317	0.215633
srbc-9	2mg/L B[a]P	3.06256	0.360493
F13H6.4	4mg/L B[a]P	3.0598	9.26e-11
sri-36	2mg/L B[a]P	3.05962	0.332566
phat-5	2mg/L B[a]P	3.05838	1.43e-08
F59C6.17	4mg/L B[a]P	3.05355	0.429119
nstp-8	2mg/L B[a]P	3.04871	1.1e-07
T12A7.11	2mg/L B[a]P	3.04716	1
F46F2.12	2mg/L B[a]P	3.04716	1
T22C1.17	2mg/L B[a]P	3.04715	1
srg-5	4mg/L B[a]P	3.04405	0.135413
C17H1.2	2mg/L B[a]P	3.04301	1
K10C9.4	2mg/L B[a]P	3.043	1
T27C5.8	2mg/L B[a]P	3.04296	0.0928664
F11A5.16	2mg/L B[a]P	3.04083	1
sru-33	4mg/L B[a]P	3.03837	1
srbc-51	4mg/L B[a]P	3.03837	1
F25D1.11	4mg/L B[a]P	3.03607	0.205975
cyp-35A2	2mg/L B[a]P	3.03261	2.63e-33
F12F6.8	4mg/L B[a]P	3.02959	0.0495976
smy-5	2mg/L B[a]P	3.02928	1
21ur-3008	4mg/L B[a]P	3.02915	0.10229
Y74C9A.1	2mg/L B[a]P	3.0249	0.114117
F55G11.7	2mg/L B[a]P	3.02487	0.0957037
T25F10.9	4mg/L B[a]P	3.02382	0.437486
T22C1.17	4mg/L B[a]P	3.02285	0.348116
C01G10.17	2mg/L B[a]P	3.01987	0.00533692
Y53C12B.9	4mg/L B[a]P	3.01913	0.46
T05E12.9	4mg/L B[a]P	3.01721	0.349301
F14F9.3	4mg/L B[a]P	3.01719	0.00403239
C29F3.7	2mg/L B[a]P	3.01473	1.1e-13
DY3.t2	4mg/L B[a]P	3.01334	0.27733
Y71H2AL.3	4mg/L B[a]P	3.00966	1
21ur-3585	4mg/L B[a]P	3.00966	1
F59A3.10	4mg/L B[a]P	3.00966	1
T09B4.t1	4mg/L B[a]P	3.00966	1
Y23B4A.5	4mg/L B[a]P	3.00966	1
C15H9.13	4mg/L B[a]P	3.00966	1
E01H11.6	4mg/L B[a]P	3.00966	1
C49F8.6	4mg/L B[a]P	3.00966	1
C40A11.7	4mg/L B[a]P	3.00966	1
C30B5.12	4mg/L B[a]P	3.00966	1
R166.9	4mg/L B[a]P	3.00966	1
Y47D3B.13	4mg/L B[a]P	3.00966	1
srt-9	4mg/L B[a]P	3.00966	1
F25G6.18	4mg/L B[a]P	3.00966	1
T04C12.28	4mg/L B[a]P	3.00966	1
nas-18	4mg/L B[a]P	3.00966	1
F46F3.21	4mg/L B[a]P	3.00966	1
F40G12.4	4mg/L B[a]P	3.00966	1
Y32B12A.5	4mg/L B[a]P	3.00966	1
ZC416.9	4mg/L B[a]P	3.00966	1
21ur-8059	4mg/L B[a]P	3.00966	1
21ur-14832	4mg/L B[a]P	3.00966	1
H34C03.21	4mg/L B[a]P	3.00966	1
C17H12.30	4mg/L B[a]P	3.00966	1
21ur-14878	4mg/L B[a]P	3.00966	1
F40F11.5	4mg/L B[a]P	3.00966	1
21ur-4257	4mg/L B[a]P	3.00966	1
21ur-598	4mg/L B[a]P	3.00966	1
21ur-1487	4mg/L B[a]P	3.00966	1
21ur-2577	4mg/L B[a]P	3.00966	1
21ur-5953	4mg/L B[a]P	3.00966	1
21ur-3183	4mg/L B[a]P	3.00966	1
srh-231	4mg/L B[a]P	3.00966	1
K06C4.7	4mg/L B[a]P	3.00966	1
C05E11.17	4mg/L B[a]P	3.00966	1
F58F6.5	4mg/L B[a]P	3.00966	1
srx-96	4mg/L B[a]P	3.00966	1
21ur-348	4mg/L B[a]P	3.00966	1
T08B1.8	4mg/L B[a]P	3.00966	1
21ur-7060	4mg/L B[a]P	3.00966	1
mir-799	4mg/L B[a]P	3.00966	1
math-5	4mg/L B[a]P	3.00966	1
M117.11	4mg/L B[a]P	3.00966	1
C32B5.13	4mg/L B[a]P	3.00966	1
W06H8.15	4mg/L B[a]P	3.00966	1
T21E8.4	2mg/L B[a]P	3.0051	0.309607
gba-2	4mg/L B[a]P	3.00342	5.67e-14
fbxa-46	2mg/L B[a]P	3.00107	0.225293
srsx-36	2mg/L B[a]P	3.0002	0.321503
his-31	2mg/L B[a]P	2.99983	0.15931
mir-4805	2mg/L B[a]P	2.99898	1
R04F11.24	4mg/L B[a]P	2.99348	0.447123
F18A12.7	4mg/L B[a]P	2.99089	0.289912
21ur-1667	4mg/L B[a]P	2.99031	0.366551
R09E12.9	2mg/L B[a]P	2.98862	2.06e-10
fbxa-44	4mg/L B[a]P	2.98595	0.000277301
srz-19	2mg/L B[a]P	2.98566	0.453751
F42F12.11	4mg/L B[a]P	2.98021	0.312681
E02A10.6	4mg/L B[a]P	2.97613	0.168047
C49G7.7	2mg/L B[a]P	2.97287	0.00693646
C27H5.6	4mg/L B[a]P	2.97232	0.000289368
gba-2	2mg/L B[a]P	2.97153	2.36e-25
C45E1.10	4mg/L B[a]P	2.96912	0.281691
lips-11	4mg/L B[a]P	2.96696	0.0204272
F56B3.3	4mg/L B[a]P	2.96344	0.386302
ZK1025.12	4mg/L B[a]P	2.96082	1
C09D4.6	4mg/L B[a]P	2.96082	1
C36F7.15	4mg/L B[a]P	2.96082	1
F58D5.10	4mg/L B[a]P	2.96082	1
F08C6.16	4mg/L B[a]P	2.96082	1
F55E10.5	4mg/L B[a]P	2.96082	1
C31E10.1	4mg/L B[a]P	2.96082	1
F23D12.2	4mg/L B[a]P	2.96082	1
srxa-9	4mg/L B[a]P	2.96082	1
C06G1.11	4mg/L B[a]P	2.96082	1
fbxb-106	4mg/L B[a]P	2.96082	1
F21D12.2	4mg/L B[a]P	2.96082	1
Y38E10A.3	4mg/L B[a]P	2.96082	1
Y46E12A.3	4mg/L B[a]P	2.96082	1
cnc-6	4mg/L B[a]P	2.96082	1
Y39A3CL.14	4mg/L B[a]P	2.96082	1
F25F2.4	4mg/L B[a]P	2.96082	1
C06E8.7	4mg/L B[a]P	2.96082	1
R151.15	4mg/L B[a]P	2.96082	1
sls-2.15	4mg/L B[a]P	2.96082	1
linc-136	4mg/L B[a]P	2.96082	1
str-82	4mg/L B[a]P	2.96082	1
AH10.10	4mg/L B[a]P	2.96082	1
str-248	4mg/L B[a]P	2.96082	1
Y67D8C.15	4mg/L B[a]P	2.96082	1
ZK180.17	4mg/L B[a]P	2.96082	1
21ur-3771	4mg/L B[a]P	2.96082	1
21ur-14021	4mg/L B[a]P	2.96082	1
21ur-984	4mg/L B[a]P	2.96082	1
C05B10.20	4mg/L B[a]P	2.96082	1
21ur-399	4mg/L B[a]P	2.96082	1
21ur-12571	4mg/L B[a]P	2.96082	1
21ur-2594	4mg/L B[a]P	2.96082	1
21ur-471	4mg/L B[a]P	2.96082	1
21ur-4800	4mg/L B[a]P	2.96082	1
21ur-13980	4mg/L B[a]P	2.96082	1
21ur-9784	4mg/L B[a]P	2.96082	1
21ur-6297	4mg/L B[a]P	2.96082	1
21ur-7977	4mg/L B[a]P	2.96082	1
21ur-9619	4mg/L B[a]P	2.96082	1
R106.1	4mg/L B[a]P	2.96082	1
srx-81	4mg/L B[a]P	2.96082	1
F41E7.16	4mg/L B[a]P	2.96082	1
21ur-11465	4mg/L B[a]P	2.96082	1
str-156	4mg/L B[a]P	2.96082	1
C32H11.9	4mg/L B[a]P	2.96082	1
F56H6.7	4mg/L B[a]P	2.96082	1
F35E12.4	2mg/L B[a]P	2.95879	1.66e-05
Y116A8B.1	4mg/L B[a]P	2.95185	0.242466
C27B7.9	4mg/L B[a]P	2.9496	6.56e-10
fbxb-35	4mg/L B[a]P	2.94824	0.462958
H16D19.3	2mg/L B[a]P	2.93996	0.471058
srh-170	4mg/L B[a]P	2.93476	0.272096
srx-111	2mg/L B[a]P	2.93395	0.27462
F11A5.9	4mg/L B[a]P	2.93185	1.48e-08
hsp-16.48	4mg/L B[a]P	2.9299	7.95e-08
srg-41	4mg/L B[a]P	2.92918	0.258756
ceh-51	4mg/L B[a]P	2.92799	1
nhr-282	4mg/L B[a]P	2.92799	1
srt-3	4mg/L B[a]P	2.92799	1
F23D12.1	4mg/L B[a]P	2.92623	0.340131
cyp-36A1	2mg/L B[a]P	2.92152	1.3e-15
C09B8.12	2mg/L B[a]P	2.92055	0.332825
K10F12.6	4mg/L B[a]P	2.91552	0.41234
F56A4.12	2mg/L B[a]P	2.91201	0.306524
T05A6.20	2mg/L B[a]P	2.91061	0.163264
W04G5.8	4mg/L B[a]P	2.9096	0.0601156
K05C4.9	4mg/L B[a]P	2.90442	1.1e-13
F49F1.5	2mg/L B[a]P	2.90199	2.26e-08
srt-18	2mg/L B[a]P	2.90174	0.324464
R03E9.9	4mg/L B[a]P	2.90156	0.0690741
F29A7.3	2mg/L B[a]P	2.90067	0.573403
linc-151	4mg/L B[a]P	2.89986	0.266541
C09D8.7	4mg/L B[a]P	2.89885	0.390825
Y77E11A.18	4mg/L B[a]P	2.89815	0.480109
mir-1829.3	4mg/L B[a]P	2.89707	1
arrd-2	4mg/L B[a]P	2.89707	1
srz-1	4mg/L B[a]P	2.89707	1
Y4C6B.99	4mg/L B[a]P	2.89707	1
F57B1.8	4mg/L B[a]P	2.89707	1
srbc-52	4mg/L B[a]P	2.89707	1
linc-88	4mg/L B[a]P	2.89707	1
Y71D11A.8	4mg/L B[a]P	2.89707	1
fbxa-30	4mg/L B[a]P	2.89648	0.00384614
C27A12.11	4mg/L B[a]P	2.89477	0.562958
R144.15	4mg/L B[a]P	2.89477	0.562958
cyp-13A9	4mg/L B[a]P	2.89473	0.563934
C52G5.3	4mg/L B[a]P	2.89473	0.563934
21ur-557	4mg/L B[a]P	2.89452	1
21ur-8178	4mg/L B[a]P	2.89452	1
F23C8.10	4mg/L B[a]P	2.89452	1
str-78	4mg/L B[a]P	2.89452	1
col-41	2mg/L B[a]P	2.89105	2.78e-10
ugt-18	2mg/L B[a]P	2.88905	6.15e-08
F56D6.8	4mg/L B[a]P	2.88749	0.341694
E04A4.3	4mg/L B[a]P	2.88546	0.103909
nhr-237	4mg/L B[a]P	2.88425	3.87e-13
K05D4.9	4mg/L B[a]P	2.88164	0.0767804
srh-128	4mg/L B[a]P	2.88158	0.407384
Y49F6C.6	4mg/L B[a]P	2.88111	0.49558
cyp-29A3	4mg/L B[a]P	2.88074	3.71e-10
str-112	2mg/L B[a]P	2.87847	0.0298419
F59B1.8	2mg/L B[a]P	2.87694	3.03e-31
C18H9.6	4mg/L B[a]P	2.87286	2.52e-40
F56C3.1	2mg/L B[a]P	2.87253	1
T10H4.1	2mg/L B[a]P	2.87253	1
C41G11.9	2mg/L B[a]P	2.87026	0.396822
F53G2.3	4mg/L B[a]P	2.86708	0.393765
srm-4	4mg/L B[a]P	2.86373	0.0272029
srh-84	4mg/L B[a]P	2.86365	0.569805
K08F8.9	4mg/L B[a]P	2.86178	1
srh-128	2mg/L B[a]P	2.86159	1
Y104H12D.5	2mg/L B[a]P	2.86051	1
C24A11.5	4mg/L B[a]P	2.86035	1
irld-29	4mg/L B[a]P	2.86035	1
srh-157	4mg/L B[a]P	2.86035	1
str-3	2mg/L B[a]P	2.85909	0.228838
Y62H9A.14	4mg/L B[a]P	2.85801	0.184147
R12G8.1	4mg/L B[a]P	2.85672	0.0205063
Y52B11A.14	2mg/L B[a]P	2.85218	0.178186
fbxb-117	4mg/L B[a]P	2.85126	0.142672
srxa-1	2mg/L B[a]P	2.85074	1
W10D9.2	4mg/L B[a]P	2.84928	0.416042
ZK484.11	4mg/L B[a]P	2.84927	0.417578
F49C12.2	2mg/L B[a]P	2.84694	0.111251
fbxb-117	2mg/L B[a]P	2.84537	0.417309
B0273.115	2mg/L B[a]P	2.84206	1
Y113G7A.22	2mg/L B[a]P	2.8385	1
DY3.10	2mg/L B[a]P	2.8385	1
F57F10.3	2mg/L B[a]P	2.8385	1
K11D9.10	2mg/L B[a]P	2.8385	1
21ur-12747	2mg/L B[a]P	2.8385	1
F08B6.6	2mg/L B[a]P	2.8385	1
F42G2.9	2mg/L B[a]P	2.8385	1
T12C9.10	2mg/L B[a]P	2.8385	1
C04G6.12	2mg/L B[a]P	2.8385	1
ZK675.6	2mg/L B[a]P	2.8385	1
21ur-15545	2mg/L B[a]P	2.8385	1
sra-1	2mg/L B[a]P	2.8385	1
21ur-12159	2mg/L B[a]P	2.8385	1
F46E10.14	2mg/L B[a]P	2.8385	1
W05E10.8	2mg/L B[a]P	2.8385	1
F42E8.3	2mg/L B[a]P	2.8385	1
21ur-9902	2mg/L B[a]P	2.8385	1
21ur-6835	2mg/L B[a]P	2.8385	1
21ur-10530	2mg/L B[a]P	2.8385	1
21ur-10980	2mg/L B[a]P	2.8385	1
21ur-3209	2mg/L B[a]P	2.8385	1
21ur-11466	2mg/L B[a]P	2.8385	1
21ur-11636	2mg/L B[a]P	2.8385	1
D1046.15	2mg/L B[a]P	2.8385	1
21ur-3892	2mg/L B[a]P	2.8385	1
srd-13	2mg/L B[a]P	2.83665	1
F56D6.9	4mg/L B[a]P	2.83508	0.490054
srh-286	4mg/L B[a]P	2.83507	0.491101
Y57A10B.6	2mg/L B[a]P	2.83313	0.283243
srsx-7	4mg/L B[a]P	2.83266	0.015451
H14N18.7	2mg/L B[a]P	2.83221	1
Y61B8A.6	2mg/L B[a]P	2.83221	1
oac-6	4mg/L B[a]P	2.83193	6.49e-24
D1086.2	4mg/L B[a]P	2.83185	1.17e-08
F53A9.2	4mg/L B[a]P	2.83155	2.75e-08
C25F9.11	4mg/L B[a]P	2.83126	2.34e-12
21ur-4179	4mg/L B[a]P	2.83076	1
sre-51	4mg/L B[a]P	2.83076	1
T14B4.10	4mg/L B[a]P	2.83076	1
C52A10.3	2mg/L B[a]P	2.83051	1
Y18D10A.29	2mg/L B[a]P	2.83051	1
F59G1.14	2mg/L B[a]P	2.83051	1
F45E4.17	2mg/L B[a]P	2.83051	1
21ur-2518	2mg/L B[a]P	2.83051	1
21ur-7540	2mg/L B[a]P	2.83051	1
21ur-2080	2mg/L B[a]P	2.83051	1
F09F3.8	2mg/L B[a]P	2.82968	0.010376
nhr-251	4mg/L B[a]P	2.82848	0.00103135
mir-235	4mg/L B[a]P	2.82798	1
F41D3.11	2mg/L B[a]P	2.8271	1
srh-61	4mg/L B[a]P	2.82549	1
F56C11.t1	4mg/L B[a]P	2.82549	1
Y23H5A.10	4mg/L B[a]P	2.82549	1
sra-21	4mg/L B[a]P	2.82549	1
W04A8.8	4mg/L B[a]P	2.82549	1
F53B1.12	4mg/L B[a]P	2.82549	1
C33D12.11	4mg/L B[a]P	2.82549	1
F11D5.16	4mg/L B[a]P	2.82549	1
C41G11.11	4mg/L B[a]P	2.82549	1
mir-788	4mg/L B[a]P	2.82549	1
ZC373.8	4mg/L B[a]P	2.82549	1
K09E9.12	4mg/L B[a]P	2.82549	1
T23F11.7	4mg/L B[a]P	2.82549	1
C27F2.13	4mg/L B[a]P	2.82549	1
linc-165	4mg/L B[a]P	2.82549	1
srbc-16	4mg/L B[a]P	2.82549	1
Y38A10A.9	4mg/L B[a]P	2.82549	1
mir-256	4mg/L B[a]P	2.82549	1
T23B12.12	4mg/L B[a]P	2.82549	1
H14N18.6	4mg/L B[a]P	2.82549	1
F22E12.11	4mg/L B[a]P	2.82549	1
T04C12.23	4mg/L B[a]P	2.82549	1
T19B10.15	4mg/L B[a]P	2.82549	1
F46F3.16	4mg/L B[a]P	2.82549	1
F40G12.3	4mg/L B[a]P	2.82549	1
C43D7.15	4mg/L B[a]P	2.82549	1
Y94H6A.14	4mg/L B[a]P	2.82549	1
21ur-4955	4mg/L B[a]P	2.82549	1
21ur-7218	4mg/L B[a]P	2.82549	1
mir-4815	4mg/L B[a]P	2.82549	1
21ur-2982	4mg/L B[a]P	2.82549	1
21ur-1818	4mg/L B[a]P	2.82549	1
21ur-12951	4mg/L B[a]P	2.82549	1
21ur-14426	4mg/L B[a]P	2.82549	1
21ur-4615	4mg/L B[a]P	2.82549	1
21ur-12729	4mg/L B[a]P	2.82549	1
21ur-709	4mg/L B[a]P	2.82549	1
21ur-10759	4mg/L B[a]P	2.82549	1
21ur-738	4mg/L B[a]P	2.82549	1
21ur-15653	4mg/L B[a]P	2.82549	1
21ur-6703	4mg/L B[a]P	2.82549	1
21ur-3217	4mg/L B[a]P	2.82549	1
21ur-14378	4mg/L B[a]P	2.82549	1
T05A8.2	4mg/L B[a]P	2.82549	1
W06A7.12	4mg/L B[a]P	2.82549	1
T19D2.9	4mg/L B[a]P	2.82549	1
Y73B6BL.281	4mg/L B[a]P	2.82549	1
F56H6.13	4mg/L B[a]P	2.82549	1
F26G1.12	4mg/L B[a]P	2.82549	1
F54E2.2	4mg/L B[a]P	2.82549	1
mir-5551	4mg/L B[a]P	2.82549	1
F41C6.12	2mg/L B[a]P	2.824	1
F14H3.8	2mg/L B[a]P	2.82247	1
W09B7.2	2mg/L B[a]P	2.81733	1
K11H12.t1	4mg/L B[a]P	2.81674	0.0994351
F44E7.12	4mg/L B[a]P	2.81473	0.495303
srh-115	2mg/L B[a]P	2.8144	1
21ur-11465	2mg/L B[a]P	2.8144	1
srh-182	2mg/L B[a]P	2.8144	1
C48G7.4	2mg/L B[a]P	2.81255	1
str-156	2mg/L B[a]P	2.81255	1
21ur-3500	2mg/L B[a]P	2.81255	1
srbc-35	2mg/L B[a]P	2.81255	1
K02B2.38	2mg/L B[a]P	2.81255	1
21ur-669	4mg/L B[a]P	2.81118	0.282619
F26F2.3	4mg/L B[a]P	2.80977	0.237547
sra-31	4mg/L B[a]P	2.80768	0.585549
nhr-253	4mg/L B[a]P	2.80764	0.58467
nhr-241	2mg/L B[a]P	2.80629	1
Y40A1A.2	2mg/L B[a]P	2.80629	1
R02C2.6	2mg/L B[a]P	2.80629	1
srh-152	2mg/L B[a]P	2.80629	1
B0379.6	2mg/L B[a]P	2.80629	1
ceh-51	2mg/L B[a]P	2.80629	1
F52B10.17	2mg/L B[a]P	2.80629	1
T13B5.9	2mg/L B[a]P	2.80629	1
F18A12.9	2mg/L B[a]P	2.80629	1
F19B10.3	2mg/L B[a]P	2.80629	1
T12D8.12	2mg/L B[a]P	2.80629	1
C45H4.13	2mg/L B[a]P	2.80629	1
linc-57	2mg/L B[a]P	2.80629	1
21ur-7048	2mg/L B[a]P	2.80629	1
21ur-11765	2mg/L B[a]P	2.80629	1
C10H11.14	2mg/L B[a]P	2.80629	1
cTel7X.1	2mg/L B[a]P	2.80629	1
ZK813.6	2mg/L B[a]P	2.80629	1
T22B7.16	2mg/L B[a]P	2.80629	1
K05F1.12	2mg/L B[a]P	2.80629	1
F18A1.9	2mg/L B[a]P	2.80629	1
C18D1.11	2mg/L B[a]P	2.80629	1
Y71H2AR.2	2mg/L B[a]P	2.80629	1
K08E5.8	2mg/L B[a]P	2.80629	1
Y50D4A.3	2mg/L B[a]P	2.80629	1
K11C4.10	2mg/L B[a]P	2.80629	1
21ur-14733	2mg/L B[a]P	2.80629	1
T26E4.7	2mg/L B[a]P	2.80629	1
srbc-54	2mg/L B[a]P	2.80629	1
K08G2.14	2mg/L B[a]P	2.80629	1
srz-25	2mg/L B[a]P	2.80629	1
C08E8.9	2mg/L B[a]P	2.80629	1
Y77E11A.17	2mg/L B[a]P	2.80629	1
mir-83	2mg/L B[a]P	2.80629	1
Y69E1A.10	2mg/L B[a]P	2.80629	1
C29E6.13	2mg/L B[a]P	2.80629	1
21ur-6256	2mg/L B[a]P	2.80629	1
21ur-4875	2mg/L B[a]P	2.80629	1
21ur-1238	2mg/L B[a]P	2.80629	1
21ur-9320	2mg/L B[a]P	2.80629	1
21ur-5136	2mg/L B[a]P	2.80629	1
Y49F6B.12	2mg/L B[a]P	2.80459	1
pnc-2	4mg/L B[a]P	2.80203	0.0079011
srh-107	2mg/L B[a]P	2.80129	1
fip-1	2mg/L B[a]P	2.80129	1
T27E7.6	2mg/L B[a]P	2.80129	1
irld-19	2mg/L B[a]P	2.80129	1
srh-245	2mg/L B[a]P	2.80129	1
sri-72	2mg/L B[a]P	2.80117	0.597897
C25F6.13	4mg/L B[a]P	2.80058	0.501408
srh-271	4mg/L B[a]P	2.79851	0.0783413
pqn-97	4mg/L B[a]P	2.79653	0.00274133
C08D8.1	4mg/L B[a]P	2.79645	0.00481847
cyp-33C1	2mg/L B[a]P	2.79627	1
K08F8.9	2mg/L B[a]P	2.79627	1
Y73B6BL.281	2mg/L B[a]P	2.79627	1
C39E6.12	2mg/L B[a]P	2.79627	1
21ur-14408	2mg/L B[a]P	2.79627	1
21ur-15380	2mg/L B[a]P	2.79627	1
K02B9.3	2mg/L B[a]P	2.79627	1
srd-26	2mg/L B[a]P	2.79627	1
clec-182	2mg/L B[a]P	2.79627	1
B0035.19	2mg/L B[a]P	2.79627	1
sru-26	2mg/L B[a]P	2.79627	1
Y67D8C.12	4mg/L B[a]P	2.79587	1
C05G5.10	4mg/L B[a]P	2.79257	1
C30E1.3	4mg/L B[a]P	2.79257	1
21ur-7730	4mg/L B[a]P	2.79257	1
21ur-7573	4mg/L B[a]P	2.79257	1
col-108	2mg/L B[a]P	2.79124	1
C32H11.9	2mg/L B[a]P	2.79124	1
C30F12.9	2mg/L B[a]P	2.79124	1
srh-199	2mg/L B[a]P	2.79124	1
C18C4.17	2mg/L B[a]P	2.79124	1
ZC123.6	2mg/L B[a]P	2.79124	1
F07G6.5	2mg/L B[a]P	2.79124	1
Y105C5A.9	2mg/L B[a]P	2.78978	0.496209
T28A11.16	4mg/L B[a]P	2.78886	1.56e-07
T09E8.6	4mg/L B[a]P	2.78783	0.180579
M6.11	2mg/L B[a]P	2.78619	1
21ur-7353	2mg/L B[a]P	2.78619	1
sru-19	2mg/L B[a]P	2.78619	1
srx-96	2mg/L B[a]P	2.78619	1
srbc-51	2mg/L B[a]P	2.78619	1
21ur-5896	2mg/L B[a]P	2.78619	1
T14B4.10	2mg/L B[a]P	2.78619	1
ZC487.6	2mg/L B[a]P	2.78619	1
C17H12.34	2mg/L B[a]P	2.78619	1
21ur-12084	2mg/L B[a]P	2.78619	1
F53F10.7	2mg/L B[a]P	2.78619	1
21ur-15127	2mg/L B[a]P	2.78619	1
C33D12.13	2mg/L B[a]P	2.78619	1
C42D8.19	2mg/L B[a]P	2.78619	1
T05A6.8	2mg/L B[a]P	2.78619	1
srd-69	2mg/L B[a]P	2.78619	1
R12B2.9	2mg/L B[a]P	2.78619	1
C50E3.15	2mg/L B[a]P	2.78619	1
T19A5.10	2mg/L B[a]P	2.78619	1
F21C10.5	2mg/L B[a]P	2.78619	1
R186.14	2mg/L B[a]P	2.78619	1
T10C6.16	2mg/L B[a]P	2.78619	1
21ur-12557	2mg/L B[a]P	2.78619	1
srw-46	2mg/L B[a]P	2.78619	1
Y69A2AR.43	2mg/L B[a]P	2.78619	1
21ur-6015	2mg/L B[a]P	2.78619	1
sdz-36	2mg/L B[a]P	2.78619	1
21ur-7592	2mg/L B[a]P	2.78619	1
F55B11.132	2mg/L B[a]P	2.78619	1
21ur-4514	2mg/L B[a]P	2.78619	1
21ur-2649	2mg/L B[a]P	2.78619	1
21ur-13152	2mg/L B[a]P	2.78619	1
21ur-8598	2mg/L B[a]P	2.78619	1
srw-35	4mg/L B[a]P	2.78595	1
gcy-20	2mg/L B[a]P	2.78317	0.150834
W08A12.4	4mg/L B[a]P	2.7797	0.0180535
Y51F10.7	4mg/L B[a]P	2.77844	1.27e-07
scl-11	4mg/L B[a]P	2.77802	0.00863817
T27F6.10	4mg/L B[a]P	2.77568	0.0811529
F32A7.8	4mg/L B[a]P	2.77161	0.421273
R08F11.4	4mg/L B[a]P	2.76921	2.77e-11
B0457.16	2mg/L B[a]P	2.76805	0.605287
nhr-39	4mg/L B[a]P	2.76684	0.258038
Y39H10A.1	4mg/L B[a]P	2.76511	0.000109563
21ur-11948	4mg/L B[a]P	2.76365	0.119488
ZK1037.6	2mg/L B[a]P	2.76309	0.000682835
T24H7.8	4mg/L B[a]P	2.76189	0.285571
ZK470.4	4mg/L B[a]P	2.76173	1
math-31	4mg/L B[a]P	2.76173	1
F17C8.10	4mg/L B[a]P	2.76173	1
C43D7.4	4mg/L B[a]P	2.76173	1
R11E3.18	4mg/L B[a]P	2.76173	1
T05B11.9	4mg/L B[a]P	2.76173	1
F49E10.14	4mg/L B[a]P	2.76173	1
F46G11.15	4mg/L B[a]P	2.759	1
D1046.7	4mg/L B[a]P	2.759	1
his-49	4mg/L B[a]P	2.759	1
ZC190.6	4mg/L B[a]P	2.75865	0.00316643
srab-8	4mg/L B[a]P	2.75489	0.312529
clec-106	4mg/L B[a]P	2.7547	8.18e-05
H37A05.2	4mg/L B[a]P	2.75412	5.21e-05
R08H2.8	2mg/L B[a]P	2.75281	0.44887
C08E3.1	2mg/L B[a]P	2.75126	2.17e-06
F36G9.7	4mg/L B[a]P	2.75123	0.0300693
C27D6.14	4mg/L B[a]P	2.75107	0.0136971
Y105C5A.13	2mg/L B[a]P	2.74844	0.000115353
Y52B11A.14	4mg/L B[a]P	2.74568	0.127631
Y111B2A.27	2mg/L B[a]P	2.74544	0.239197
unc-39	4mg/L B[a]P	2.74462	0.0317556
21ur-11948	2mg/L B[a]P	2.74051	0.164174
H05O09.3	2mg/L B[a]P	2.7378	0.534527
srh-159	4mg/L B[a]P	2.73536	0.13785
C17B7.4	4mg/L B[a]P	2.73105	2.56e-06
grl-23	4mg/L B[a]P	2.72917	1
gpa-4	4mg/L B[a]P	2.72648	0.000131403
F27B3.6	4mg/L B[a]P	2.72525	1
21ur-6402	4mg/L B[a]P	2.72525	1
21ur-15486	4mg/L B[a]P	2.72474	1
C01A2.6	4mg/L B[a]P	2.72008	0.297944
T04A11.4	2mg/L B[a]P	2.71734	0.158677
clec-17	2mg/L B[a]P	2.71616	0.000403295
cyp-36A1	4mg/L B[a]P	2.71128	2.36e-16
F47D2.11	4mg/L B[a]P	2.71014	1
Y40C7B.4	2mg/L B[a]P	2.70989	0.466864
mam-6	4mg/L B[a]P	2.70639	0.175688
T15B7.15	2mg/L B[a]P	2.70606	0.241861
C33H5.1	4mg/L B[a]P	2.70503	0.10254
srx-128	2mg/L B[a]P	2.70497	0.42242
F23F12.12	4mg/L B[a]P	2.70458	6.24e-14
swt-6	2mg/L B[a]P	2.7026	2.06e-10
scrm-4	4mg/L B[a]P	2.70197	1.74e-17
tba-8	4mg/L B[a]P	2.70032	4.81e-17
F09C6.14	4mg/L B[a]P	2.69418	0.0481993
str-111	4mg/L B[a]P	2.69367	0.443708
srbc-59	4mg/L B[a]P	2.69243	0.530084
H06I04.t1	4mg/L B[a]P	2.6913	1
F55D1.3	4mg/L B[a]P	2.68977	1
T06H11.19	4mg/L B[a]P	2.68977	1
C06C3.7	4mg/L B[a]P	2.68977	1
F25H2.15	4mg/L B[a]P	2.68977	1
pes-2.1	4mg/L B[a]P	2.68977	1
W04G5.7	4mg/L B[a]P	2.68977	1
F02G3.8	4mg/L B[a]P	2.68977	1
C09B7.4	4mg/L B[a]P	2.68977	1
H28G03.8	4mg/L B[a]P	2.68977	1
T22B7.13	4mg/L B[a]P	2.68977	1
F41C6.10	4mg/L B[a]P	2.68977	1
sea-1	4mg/L B[a]P	2.68977	1
T08H4.7	4mg/L B[a]P	2.68977	1
Y48B6A.18	4mg/L B[a]P	2.68977	1
Y67D2.t4	4mg/L B[a]P	2.68977	1
C07H6.18	4mg/L B[a]P	2.68977	1
ZK525.7	4mg/L B[a]P	2.68977	1
21ur-15315	4mg/L B[a]P	2.68977	1
T03D3.9	4mg/L B[a]P	2.68977	1
F22E12.12	4mg/L B[a]P	2.68977	1
R13H4.9	4mg/L B[a]P	2.68977	1
mir-4935	4mg/L B[a]P	2.68977	1
21ur-11469	4mg/L B[a]P	2.68977	1
21ur-7363	4mg/L B[a]P	2.68977	1
21ur-1802	4mg/L B[a]P	2.68977	1
21ur-1414	4mg/L B[a]P	2.68977	1
B0496.18	4mg/L B[a]P	2.68977	1
R05G6.20	4mg/L B[a]P	2.68977	1
21ur-9355	4mg/L B[a]P	2.68977	1
21ur-1051	4mg/L B[a]P	2.68977	1
21ur-1077	4mg/L B[a]P	2.68977	1
21ur-2986	4mg/L B[a]P	2.68977	1
C30E1.8	4mg/L B[a]P	2.68977	1
B0310.11	4mg/L B[a]P	2.68977	1
F25B4.15	4mg/L B[a]P	2.68977	1
linc-25	4mg/L B[a]P	2.68977	1
F57F10.3	4mg/L B[a]P	2.68977	1
C47G2.7	4mg/L B[a]P	2.68977	1
Y24D9A.5	4mg/L B[a]P	2.68977	1
Y73B3A.16	4mg/L B[a]P	2.68977	1
linc-166	4mg/L B[a]P	2.68977	1
C12D12.7	4mg/L B[a]P	2.68977	1
21ur-9924	4mg/L B[a]P	2.68977	1
F57G12.16	4mg/L B[a]P	2.68525	0.35333
F41C6.13	2mg/L B[a]P	2.68441	1
C29F7.1	4mg/L B[a]P	2.68352	7.24e-14
6R55.2	2mg/L B[a]P	2.68288	0.412289
F25A2.1	4mg/L B[a]P	2.68014	0.0870686
DY3.9	2mg/L B[a]P	2.6792	1
F22E5.7	2mg/L B[a]P	2.6746	1
nhr-178	4mg/L B[a]P	2.67247	8.64e-12
T22C8.1	4mg/L B[a]P	2.67102	1
stdh-4	4mg/L B[a]P	2.67102	1
srx-108	2mg/L B[a]P	2.66847	0.311812
M79.9	2mg/L B[a]P	2.66808	0.532192
pgp-15	2mg/L B[a]P	2.66445	0.0172304
srh-142	2mg/L B[a]P	2.6642	1
fbxa-143	4mg/L B[a]P	2.66386	1.19e-09
nhr-171	4mg/L B[a]P	2.66152	0.00189188
21ur-15630	2mg/L B[a]P	2.65982	1
srw-64	4mg/L B[a]P	2.65805	0.245023
ugt-1	4mg/L B[a]P	2.65662	7.59e-10
duo-2	4mg/L B[a]P	2.65196	0.188601
F43G6.14	2mg/L B[a]P	2.6518	1
Y73B6BL.276	2mg/L B[a]P	2.6518	1
cht-1	4mg/L B[a]P	2.65134	5.21e-10
pgp-7	4mg/L B[a]P	2.65051	0.000391407
K08D9.2	2mg/L B[a]P	2.6491	1
C45G9.14	2mg/L B[a]P	2.6491	1
Y76G2A.1	2mg/L B[a]P	2.64702	0.281097
F42F12.14	4mg/L B[a]P	2.64669	0.456274
hil-1	4mg/L B[a]P	2.64454	1.19e-11
21ur-2624	2mg/L B[a]P	2.6422	0.406777
anr-50	2mg/L B[a]P	2.63955	1
irld-23	4mg/L B[a]P	2.63789	1
sru-4	2mg/L B[a]P	2.63787	1
F26D11.4	2mg/L B[a]P	2.63785	1
lgc-17	4mg/L B[a]P	2.63584	0.441994
tba-8	2mg/L B[a]P	2.63323	8.2e-07
B0507.7	4mg/L B[a]P	2.63293	0.108726
srv-14	2mg/L B[a]P	2.63132	0.283992
F53G2.1	2mg/L B[a]P	2.63102	0.249598
F52H2.15	4mg/L B[a]P	2.62533	0.220116
catp-3	2mg/L B[a]P	2.62109	5.64e-07
C54F6.16	2mg/L B[a]P	2.61901	0.551786
srz-3	4mg/L B[a]P	2.61841	1
C04C3.14	2mg/L B[a]P	2.61772	0.278417
wrt-7	4mg/L B[a]P	2.61522	1
linc-134	4mg/L B[a]P	2.61522	1
math-43	4mg/L B[a]P	2.61333	0.372166
T19C9.8	4mg/L B[a]P	2.6129	6.04e-07
srt-62	2mg/L B[a]P	2.61174	0.349765
R166.11	4mg/L B[a]P	2.61148	0.369436
T28D9.12	4mg/L B[a]P	2.60738	0.177002
srab-16	2mg/L B[a]P	2.60729	0.477
srh-117	4mg/L B[a]P	2.60538	0.456076
rac-3	2mg/L B[a]P	2.6052	0.21923
F25H8.8	4mg/L B[a]P	2.60427	0.278798
nhr-237	2mg/L B[a]P	2.60375	6.92e-08
21ur-12235	2mg/L B[a]P	2.60353	0.552839
F35C8.9	4mg/L B[a]P	2.6033	0.216213
nhr-188	2mg/L B[a]P	2.60229	0.281027
linc-60	4mg/L B[a]P	2.60022	0.353472
Y37E3.20	4mg/L B[a]P	2.59957	1
C02F4.5	2mg/L B[a]P	2.59925	0.558596
cyp-35B3	2mg/L B[a]P	2.59833	0.458432
W09C5.12	4mg/L B[a]P	2.59769	0.129275
srbc-59	2mg/L B[a]P	2.59656	0.440758
irld-15	4mg/L B[a]P	2.59614	1
cav-1	4mg/L B[a]P	2.59505	0.00417428
F29G9.14	4mg/L B[a]P	2.59483	0.0521676
H06O01.4	4mg/L B[a]P	2.5944	0.0253611
Y105C5A.9	4mg/L B[a]P	2.59128	0.488808
C29F3.7	4mg/L B[a]P	2.59063	9.91e-19
C27A7.2	4mg/L B[a]P	2.59062	0.00137038
srh-204	4mg/L B[a]P	2.58856	0.369081
C54E10.1	4mg/L B[a]P	2.58776	0.0434195
math-43	2mg/L B[a]P	2.58545	0.6505
srt-30	4mg/L B[a]P	2.58474	1
Y44A6C.3	4mg/L B[a]P	2.58469	1
Y53C12B.8	4mg/L B[a]P	2.58244	0.480916
T05A8.1	4mg/L B[a]P	2.58214	0.224103
Y18H1A.16	4mg/L B[a]P	2.57667	1
srbc-41	4mg/L B[a]P	2.57629	0.235383
ins-39	4mg/L B[a]P	2.57482	5.48e-06
gcy-3	4mg/L B[a]P	2.57352	0.00584798
B0507.6	4mg/L B[a]P	2.57106	0.000125718
F45D3.9	2mg/L B[a]P	2.57054	0.301186
str-99	4mg/L B[a]P	2.57014	0.476921
21ur-4011	2mg/L B[a]P	2.5688	0.566733
nhr-202	2mg/L B[a]P	2.56709	1.58e-16
F55F1.8	2mg/L B[a]P	2.56394	0.41718
tag-80	4mg/L B[a]P	2.56061	0.000117348
anr-50	4mg/L B[a]P	2.55981	1
C15H9.11	4mg/L B[a]P	2.55972	3.39e-23
ins-25	4mg/L B[a]P	2.55948	0.137832
srz-87	4mg/L B[a]P	2.55887	0.334119
R08C7.4	2mg/L B[a]P	2.55709	0.00172829
T05B4.13	4mg/L B[a]P	2.55668	1
H36L18.3	4mg/L B[a]P	2.55668	1
[truncated: 10,459 more rows]

## Sheet: Venn
2mg/LB[a]P Up	2mg/LB[a]P Down	4mg/LB[a]P Down	4mg/LB[a]P Up
C15C8.3	W03F11.4	col-120	F35E12.5
ztf-11	F15E11.15	col-122	cyp-35D1
ugt-22	E03H12.5	col-60	clec-206
phat-1	grsp-2	ilys-5	ugt-8
phat-5	F57H12.5	col-129	F08G5.6
col-54	C17F3.3	Y47D7A.15	cdr-1
F48G7.8	Y38E10A.14	col-124	T10B5.8
nstp-8	mltn-3	col-81	C29F7.2
ugt-5	ttr-17	col-181	cyp-35C1
T16G1.6	Y38E10A.17	col-139	cyp-33B1
nhr-25	F13E9.15	Y71G12B.18	C52A10.2
T10E10.4	T13F3.8	col-71	F55G11.4
Y57A10A.14	T10B5.7	col-140	cyp-35A3
W02F12.2	asah-1	col-19	gst-21
B0280.7	T17H7.1	col-88	cyp-35B1
T27E4.5	F16B4.4	col-79	cyp-35A2
hlh-2	E03A3.1	cut-3	ugt-33
cutl-5	Y43F8A.3	vit-6	ugt-9
K02D3.2	clec-31	BE0003N10.3	F56A4.2
Y46D2A.2	asm-3	col-178	F59B1.8
F54D5.5	W02H5.8	col-38	H23N18.4
C26B2.8	scl-23	T05H10.3	ugt-16
T24C12.4	Y81G3A.1	col-106	T25G12.13
F13H8.5	Y71G12B.22	ssq-1	F49F1.7
col-90	ins-4	D1014.6	B0024.4
F49D11.6	F55A12.6	T27A3.4	gba-2
str-185	F22B3.4	T23F4.3	ugt-41
F22B8.4	F52H3.6	nhr-234	C40H1.8
srd-14	F15E11.14	col-184	cyp-35B2
T22B2.6	irld-4	col-110	C18H9.6
C23G10.6	pos-1	aqp-1	dhs-23
H23N18.5	R05D7.2	K02B12.6	cyp-29A3
C32H11.5	R10F2.6	cutl-7	F13H6.3
F48G7.5	clec-155	Y113G7C.1	clec-209
clec-52	F23D12.11	Y57G11A.2	cyp-35A1
ZK381.2	C47E12.10	col-132	ptr-22
nas-12	clec-8	vit-1	F20G2.5
F22E12.3	T21E3.2	Y69E1A.2	mtl-1
E01G6.1	Y52D5A.1	C04G2.9	nhr-62
C05D9.4	puf-3	clec-123	nhr-202
Y53F4B.23	spp-23	msp-64	Y47H9C.1
nas-27	C03B8.3	F01G10.9	cyp-36A1
ugt-36	nhr-172	F58E6.13	cyp-35A4
sodh-2	Y38H6C.19	msd-4	F36F12.1
C28H8.5	egg-1	D1014.7	K01D12.1
inx-20	T24D1.3	pes-8	ugt-1
grd-15	R119.1	irg-3	cyp-14A5
acs-9	C50H2.7	spp-2	vem-1
W08E12.5	F33E2.4	R09H10.6	clec-174
nas-3	C35B1.4	col-104	far-3
hrg-3	T21C12.4	F54D10.8	C29F7.1
T05B4.8	K07A3.3	cnp-2	C29F3.7
M01H9.5	Y45F10C.6	C15C6.2	pgp-3
K02A6.4	C33G8.2	spp-4	nstp-2
F48G7.7	Y38F2AR.10	F59B2.12	F13H6.4
C34B7.1	Y62H9A.12	C30B5.6	ugt-14
bed-3	fut-5	msp-78	F53E10.1
srx-58	C56G3.2	col-97	ugt-37
fbxb-65	clec-3	msp-3	cyp-33C8
lag-2	F32B6.10	K08E3.10	D2063.1
F37A4.3	bath-30	F17E9.5	F49F1.1
W08E12.2	T20D4.12	F32A11.3	swt-6
R05G6.9	Y53G8B.3	gipc-2	R09E12.9
T05B4.13	inx-22	C35E7.10	ugt-25
C02E7.6	Y38E10A.28	H31G24.1	col-41
lagr-1	T16G12.9	T28D6.3	C27H5.4
F31D5.6	T26H5.8	T27A3.5	Y73C8C.10
rpa-3	oig-7	ZK218.5	swt-7
T12B3.7	B0496.6	C04G2.8	cyp-35A5
M153.3	F57A8.6	ssq-3	K01D12.3
F23H11.6	F19B6.3	K02B12.9	C35A5.10
npr-13	Y37D8A.8	W03D8.9	oac-6
F35E8.1	F10G8.2	T27E7.1	F35E12.9
C05B5.17	sdz-3	ssq-2	F49F1.5
M02A10.1	R53.8	col-48	K08D8.6
T04C12.7	grd-11	col-149	C29F9.3
C26C6.4	fbxa-42	msp-53	ugt-18
K02E7.7	F15E11.1	msp-45	nhr-237
K09C4.5	ZC178.2	R05A10.7	ugt-10
Y62H9A.10	C50C3.19	T23B3.5	T06A1.1
Y71F9AL.7	fbxa-84	ZK265.3	ugt-40
Y52B11A.19	ncr-2	msp-50	R05H10.1
fbxa-15	C46A5.4	B0222.10	F14F9.6
lin-32	irld-8	gska-3	scrm-4
tag-38	col-85	Y37E11B.10	catp-3
F35E12.5	F59C6.16	C14F11.4	srz-15
cyp-35D1	mltn-5	msp-49	F23F12.12
clec-206	C35C5.11	msp-36	tba-8
ugt-8	fbxa-218	clec-158	F21H7.10
F08G5.6	Y106G6D.3	ZK1010.5	oac-14
cdr-1	C17E4.3	Y39B6A.1	tsp-1
T10B5.8	Y51H7C.9	clec-136	fmo-2
C29F7.2	T02C12.4	Y47D3A.13	C17H1.7
cyp-35C1	R09B5.12	Y38H8A.3	C15H9.11
cyp-33B1	ins-11	T13C5.9	F22F7.6
C52A10.2	Y111B2A.2	ttr-14	pgp-5
F55G11.4	ZK1098.9	msp-40	C08E3.1
cyp-35A3	W05B2.3	Y39B6A.9	F21C10.9
gst-21	F37C4.8	ssq-4	C49F5.6
cyp-35B1	Y52E8A.4	Y40H7A.10	Y39G8B.7
cyp-35A2	F21H7.2	K09E4.1	srg-31
ugt-33	R05H10.7	rnh-1.1	F40G12.5
ugt-9	puf-10	scl-7	T22F7.4
F56A4.2	F42C5.5	M02D8.2	cyp-14A4
F59B1.8	Y43E12A.3	F13A7.1	F22F7.3
H23N18.4	F12E12.11	F53B6.4	comt-4
ugt-16	Y59H11AM.4	sss-1	T19C3.3
T25G12.13	F26B1.1	C50C3.2	F10C2.7
F49F1.7	C35D10.3	F21F3.3	K05C4.9
B0024.4	C40C9.3	snf-5	math-28
gba-2	Y5H2A.4	msp-56	his-32
ugt-41	Y66D12A.6	C14C10.1	F33H12.7
C40H1.8	egl-1	C35E7.9	ttr-23
cyp-35B2	B0524.5	Y57G7A.6	F54B8.4
C18H9.6	B0513.4	Y44A6D.5	R08F11.4
dhs-23	fbxb-7	B0261.6	F35E12.4
cyp-29A3	C01G8.1	clec-73	F20E11.17
F13H6.3	F56D5.2	spp-1	F26G1.3
clec-209	T15H9.5	rmd-3	Y68A4A.13
cyp-35A1	W04C9.6	F21H7.5	F48G7.2
ptr-22	fbxa-172	spe-11	clec-9
F20G2.5	C48B4.12	R06B10.1	F14F9.2
mtl-1	trf-1	C10G11.8	F13C5.3
nhr-62	arrd-12	thn-2	ech-9
nhr-202	F49C12.10	msp-38	C02E7.7
Y47H9C.1	F48E3.4	W02B12.1	T22D1.1
cyp-36A1	col-165	msp-81	T09F5.12
cyp-35A4	clec-92	F47D12.7	T07G12.2
F36F12.1	ZK813.3	F58E6.5	spp-20
K01D12.1	F42G4.7	C33F10.1	F01D5.1
ugt-1	T20D4.7	msp-31	fbxa-24
cyp-14A5	clec-217	W03A5.1	srr-6
vem-1	F35H8.1	C39H7.1	Y105C5A.13
clec-174	C15C7.6	tag-76	M110.9
far-3	W01B6.5	ZK418.2	nhr-12
C29F7.1	fbxa-96	H06I04.5	F49F1.6
C29F3.7	F26F12.2	catp-4	F11C7.7
pgp-3	K12D12.4	K08C9.2	R02C2.7
nstp-2	C10A4.2	C33F10.11	T28H11.8
F13H6.4	ssp-36	K09F6.3	F46B3.1
ugt-14	W03B1.3	clec-218	F39E9.22
F53E10.1	C08H9.14	T09D3.8	E02C12.10
ugt-37	T19D12.3	R155.3	T28C12.4
cyp-33C8	K04C2.8	col-64	F10G2.2
D2063.1	Y57G11C.6	col-109	cav-1
F49F1.1	Y38H6C.15	W09C3.7	ugt-13
swt-6	T07F10.5	C30G7.3	oac-48
R09E12.9	scrm-7	msp-77	T19C9.10
ugt-25	C18E3.1	Y69E1A.1	clec-17
col-41	F56H9.6	msp-57	lin-46
C27H5.4	Y47D9A.4	col-68	F49D11.4
Y73C8C.10	Y57G11C.5	dod-24	oac-40
swt-7	col-120	F01D5.7	Y46D2A.1
cyp-35A5	col-122	lys-5	clec-106
K01D12.3	col-60	W08F4.7	F17B5.6
C35A5.10	ilys-5	C41G7.6	pqn-60
oac-6	col-129	ssp-16	ZK1037.6
F35E12.9	Y47D7A.15	clec-208	C08D8.1
F49F1.5	col-124	F37A4.5	nhr-205
K08D8.6	col-81	C10G11.9	col-36
C29F9.3	col-181	acdh-1	ceh-16
ugt-18	col-139	ant-1.3	Y37H2C.1
nhr-237	Y71G12B.18	nspd-2	C01G10.4
ugt-10	col-71	msp-33	nas-25
T06A1.1	col-140	R09E10.6	ZK262.3
ugt-40	col-19	W06H8.2	F22G12.1
R05H10.1	col-88	C02F5.5	R08C7.4
F14F9.6	col-79	ZK354.2	F39E9.1
scrm-4	cut-3	C16C8.18	nhr-201
catp-3	vit-6	gst-28	C32H11.1
srz-15	BE0003N10.3	C36C5.5	C34C6.7
F23F12.12	col-178	T13F2.9	C01G10.5
tba-8	col-38	M28.9	Y47H10A.5
F21H7.10	T05H10.3	pck-3	R13D11.11
oac-14	col-106	M70.3	K02A2.5
tsp-1	ssq-1	T10E9.4	gpa-4
fmo-2	D1014.6	C09B9.7	C27A7.2
C17H1.7	T27A3.4	F44G3.7	tsp-2
C15H9.11	T23F4.3	fipr-21	ugt-63
F22F7.6	nhr-234	snf-9	F38C2.1
pgp-5	col-184	C10C5.4	F49H6.3
C08E3.1	col-110	puf-7	hil-1
F21C10.9	aqp-1	R11D1.3	C01G10.17
C49F5.6	K02B12.6	F32B4.2	R11G11.6
Y39G8B.7	cutl-7	T23F6.2	C49G7.7
srg-31	Y113G7C.1	Y54G2A.10	dao-6
F40G12.5	Y57G11A.2	lys-4	hrg-4
T22F7.4	col-132	msp-19	Y51F10.7
cyp-14A4	vit-1	perm-2	F47B8.4
F22F7.3	Y69E1A.2	msp-76	F09F3.8
comt-4	C04G2.9	R10E9.2	ocr-1
T19C3.3	clec-123	C08F8.6	C27B7.9
F10C2.7	msp-64	C25E10.4	Y41D4B.15
K05C4.9	F01G10.9	F41E6.8	spp-21
math-28	F58E6.13	col-133	C09B9.1
his-32	msd-4	col-62	mir-239.2
F33H12.7	D1014.7	fat-7	T19C9.8
ttr-23	pes-8	cpt-6	C27D9.2
F54B8.4	irg-3	mltn-1	ins-39
R08F11.4	spp-2	sams-5	gcy-25
F35E12.4	R09H10.6	nspd-5	fbxc-40
F20E11.17	col-104	F27C1.1	nhr-251
F26G1.3	F54D10.8	T01G5.1	K07D4.5
Y68A4A.13	cnp-2	C25G4.6	pgp-15
F48G7.2	C15C6.2	gsp-3	hsp-16.48
clec-9	spp-4	F49C12.15	K10G6.5
F14F9.2	F59B2.12	T22B3.2	F49H6.13
F13C5.3	C30B5.6	Y102E9.6	B0563.9
ech-9	msp-78	F26B1.8	T26H5.10
C02E7.7	col-97	E03H12.7	F46A8.7
T22D1.1	msp-3	K06A5.2	zip-8
T09F5.12	K08E3.10	F40E12.2	arrd-27
T07G12.2	F17E9.5	clec-5	str-112
spp-20	F32A11.3	cpr-5	clec-42
F01D5.1	gipc-2	T05F1.5	Y60C6A.1
fbxa-24	C35E7.10	col-148	nhr-178
srr-6	H31G24.1	gst-4	fbxa-158
Y105C5A.13	T28D6.3	col-14	fbxa-44
M110.9	T27A3.5	K12H6.9	C18D11.6
nhr-12	ZK218.5	C24B9.3	C27H5.6
F49F1.6	C04G2.8	msp-55	nhr-259
F11C7.7	ssq-3	ZK218.7	sre-48
R02C2.7	K02B12.9	R105.1	set-28
T28H11.8	W03D8.9	nspd-6	Y17G7B.25
F46B3.1	T27E7.1	clec-207	M176.14
F39E9.22	ssq-2	col-96	Y53F4B.43
E02C12.10	col-48	C45B2.1	H22K11.3
T28C12.4	col-149	C35A11.3	ugt-56
F10G2.2	msp-53	B0554.2	F07C6.8
cav-1	msp-45	spe-26	ilys-2
ugt-13	R05A10.7	msp-65	F15A4.8
oac-48	T23B3.5	K10B4.1	Y6G8.8
T19C9.10	ZK265.3	C36E6.8	Y40B10A.5
clec-17	msp-50	B0393.5	T03F6.9
lin-46	B0222.10	F58D2.2	F11C1.10
F49D11.4	gska-3	Y38H8A.4	21ur-8267
oac-40	Y37E11B.10	gyg-2	srg-62
Y46D2A.1	C14F11.4	F20H11.4	sre-6
clec-106	msp-49	F42G4.2	F09E10.10
F17B5.6	msp-36	C34F11.5	aqp-5
pqn-60	clec-158	ZK484.5	21ur-7832
ZK1037.6	ZK1010.5	B0554.4	oac-51
C08D8.1	Y39B6A.1	Y65B4A.9	Y40B10B.1
nhr-205	clec-136	nspd-4	str-96
col-36	Y47D3A.13	Y47D7A.6	C07H6.19
ceh-16	Y38H8A.3	msp-152	C04C3.14
Y37H2C.1	T13C5.9	C39D10.7	B0457.16
C01G10.4	ttr-14	F46A9.1	srh-147
nas-25	msp-40	mltn-9	str-77
ZK262.3	Y39B6A.9	F17A9.4	Y40A1A.3
F22G12.1	ssq-4	T23F11.2	W04D2.8
R08C7.4	Y40H7A.10	T28H11.7	pnc-2
F39E9.1	K09E4.1	ZK688.10	F11C7.9
nhr-201	rnh-1.1	R02D5.7	F12F6.8
C32H11.1	scl-7	msp-10	H06O01.4
C34C6.7	M02D8.2	T22B3.3	pes-1
C01G10.5	F13A7.1	B0205.10	nhr-241
Y47H10A.5	F53B6.4	T08B6.4	sri-36
R13D11.11	sss-1	sulp-6	Y75B8A.39
K02A2.5	C50C3.2	tbx-34	his-31
gpa-4	F21F3.3	C01G5.4	R09D1.2
C27A7.2	snf-5	T21G5.4	srz-100
tsp-2	msp-56	moa-1	srm-4
ugt-63	C14C10.1	try-8	C17E4.14
F38C2.1	C35E7.9	F36H12.3	Y49F6B.12
F49H6.3	Y57G7A.6	K05F1.9	nhr-127
hil-1	Y44A6D.5	T25B9.6	ZK897.4
C01G10.17	B0261.6	E02H4.7	abf-4
R11G11.6	clec-73	K07E3.9	fbxa-174
C49G7.7	spp-1	msp-59	col-52
dao-6	rmd-3	oac-42	T19D12.9
hrg-4	F21H7.5	ubxn-5	F56A4.10
Y51F10.7	spe-11	T23F6.3	srz-99
F47B8.4	R06B10.1	gln-2	lips-11
F09F3.8	C10G11.8	F10G8.1	fbxc-39
ocr-1	thn-2	Y102E9.3	Y111B2A.27
C27B7.9	msp-38	Y59E9AR.7	F59D6.1
Y41D4B.15	W02B12.1	Y49E10.10	prmt-4
spp-21	msp-81	clec-247	hlh-12
C09B9.1	F47D12.7	gipc-1	C54E10.1
mir-239.2	F58E6.5	Y1A5A.1	clec-40
T19C9.8	C33F10.1	lipl-1	lbp-8
C27D9.2	msp-31	F31B9.2	C01G10.16
ins-39	W03A5.1	R12E2.6	H25K10.4
gcy-25	C39H7.1	C45G9.9	cyp-33C1
fbxc-40	tag-76	W06D4.2	T24B8.5
nhr-251	ZK418.2	F26F2.10	srbc-20
K07D4.5	H06I04.5	T16G1.4	C12D5.5
pgp-15	catp-4	ssp-10	Y13C8A.4
hsp-16.48	K08C9.2	T16A9.5	fbxa-222
K10G6.5	C33F10.11	acs-6	T08A9.6
F49H6.13	K09F6.3	wrt-6	ZK938.3
B0563.9	clec-218	col-152	ZC190.6
T26H5.10	T09D3.8	D1022.2	T23F2.4
F46A8.7	R155.3	C09B9.2	cyp-33C2
zip-8	col-64	F25C8.1	R12G8.1
arrd-27	col-109	F56A11.6	zip-6
str-112	W09C3.7	F47B7.4	fbxa-152
clec-42	C30G7.3	C55C3.3	gcy-3
Y60C6A.1	msp-77	F14F7.4	srd-23
nhr-178	Y69E1A.1	C38C3.3	C50H11.8
fbxa-158	msp-57	Y57G7A.5	F36G9.7
fbxa-44	col-68	K01A2.4	C06A5.5
C18D11.6	dod-24	ech-6	F52E1.12
C27H5.6	F01D5.7	col-137	unc-39
	lys-5	nkb-2	F09C6.14
	W08F4.7	T03F6.6	F39F10.4
	C41G7.6	ttr-34	nhr-171
	ssp-16	C23G10.1	E04D5.4
	clec-208	scl-15	F48C1.9
	F37A4.5	F31E8.5	F11D11.3
	C10G11.9	M70.1	clx-1
	acdh-1	W02B12.12	F13E9.14
	ant-1.3	T02B11.9	F35F10.7
	nspd-2	Y53C10A.10	T27C5.8
	msp-33	sst-20	fbxa-127
	R09E10.6	C05C10.5	C27D6.14
	W06H8.2	F09C6.10	F22D3.9
	C02F5.5	nep-18	F52D2.6
	ZK354.2	ZK354.3	C17G10.6
	C16C8.18	C04G2.3	F58D12.3
	gst-28	Y69A2AR.19	R74.10
	C36C5.5	C36H8.1	C11D2.2
	T13F2.9	C32E12.1	K01A6.7
	M28.9	Y45F10C.4	K04F1.9
	pck-3	C34F11.2	dyf-11
	M70.3	T05A7.6	tag-293
	T10E9.4	clec-219	C14A11.2
	C09B9.7	C06A1.3	Y50D4B.7
	F44G3.7	ech-1	C06G3.3
	fipr-21	col-175	pqn-8
	snf-9	D2062.7	F55G11.3
	C10C5.4	K12B6.8	F21H7.12
	puf-7	C28A5.6	dlc-5
	R11D1.3	K08F4.5	Y54G2A.57
	F32B4.2	C16A11.7	nhr-247
	T23F6.2	clec-53	fbxa-136
	Y54G2A.10	C17H12.3	F01G10.4
	lys-4	F17C8.7	H37A05.2
	msp-19	Y24D9B.1	srsx-7
	perm-2	tdc-1	Y113G7A.12
	msp-76	F53H4.2	sulp-5
	R10E9.2	tyr-5	Y2H9A.6
	C08F8.6	Y116F11B.2	K02E7.5
	C25E10.4	gly-1	C27A7.8
	F41E6.8	F26C11.1	Y47G7B.2
	col-133	kin-24	Y60A3A.11
	col-62	col-179	F56C4.4
	fat-7	C52E4.7	arrd-24
	cpt-6	dod-17	linc-109
	mltn-1	F22B5.5	ZC196.6
	sams-5	acs-18	K08C7.4
	nspd-5	T22C1.9	fbxa-30
	F27C1.1	gsp-4	W08A12.4
	T01G5.1	C05B5.11	H39E23.3
	C25G4.6	F57F4.1	Y53F4B.51
	gsp-3	cyn-2	dgn-2
	F49C12.15	F58G1.3	B0284.2
	T22B3.2	K02E11.4	gpa-8
	Y102E9.6	D1086.3	Y37H2A.11
	F26B1.8	cpg-2	gcy-23
	E03H12.7	C15A11.4	pqn-97
	K06A5.2	Y67D8C.7	B0462.5
	F40E12.2	K09C6.1	F20G4.2
	clec-5	kin-5	scl-11
	cpr-5	rol-1	B0284.1
	T05F1.5	cyc-2.2	linc-37
	col-148	D1054.10	F14D7.4
	gst-4	lipl-2	R102.1
	col-14	msp-51	F43C11.8
	K12H6.9	pfk-2	R09D1.5
	C24B9.3	C18E9.8	far-4
	msp-55	gba-4	B0507.6
	ZK218.7	F10A3.4	fipr-23
	R105.1	mei-2	W05E10.5
	nspd-6	F55B11.2	linc-142
	clec-207	col-138	nhr-214
	col-96	T04F3.3	F07C4.12
	C45B2.1	snf-2	anr-32
	C35A11.3	ZK795.2	Y22D7AL.16
	B0554.2	T07D3.9	mec-14
	spe-26	C44B9.2	col-50
	msp-65	D2062.6	srw-145
	K10B4.1	F41G3.5	nhr-270
	C36E6.8	nep-23	mnm-2
	B0393.5	R09E10.2	R102.6
	F58D2.2	F26D2.16	F09C6.3
	Y38H8A.4	K01H12.4	nhr-216
	gyg-2	fbxa-223	H10D18.1
	F20H11.4	fer-1	linc-110
	F42G4.2	H32C10.1	F11A6.3
	C34F11.5	Y116A8C.24	C03B1.2
	ZK484.5	clec-99	W07B8.4
	B0554.4	W01B6.2	Y46H3C.7
	Y65B4A.9	Y43F8A.2	C15B12.8
	nspd-4	col-7	str-264
	Y47D7A.6	F36A2.10	cnc-2
	msp-152	B0252.5	T22F3.10
	C39D10.7	K03D3.5	ZK355.8
	F46A9.1	ZK945.7	math-37
	mltn-9	ttr-9	F57B9.3
	F17A9.4	ZK938.1	F36G3.3
	T23F11.2	clec-108	ceh-23
	T28H11.7	clec-126	C55A1.6
	ZK688.10	C17F4.12	Y70G10A.2
	R02D5.7	Y106G6G.4	pgp-7
	msp-10	ssp-35	gst-31
	T22B3.3	C33F10.8	Y61A9LA.12
	B0205.10	gln-4	ZK1240.8
	T08B6.4	F11E6.9	F14F9.3
	sulp-6	Y106G6H.13	F59C12.4
	tbx-34	wht-6	sod-3
	C01G5.4	ZK1251.5	F55B12.10
	T21G5.4	nspd-10	F44G3.10
	moa-1	M7.9	Y6E2A.5
	try-8	Y4C6A.1	F38B2.2
	F36H12.3	F25D1.3	W02D7.11
	K05F1.9	Y22D7AL.11	T07D1.3
	T25B9.6	vit-5	F27E5.9
	E02H4.7	D1054.11	R03D7.3
	K07E3.9	F45E4.6	fbxc-41
	msp-59	T23G11.1	F09C6.13
	oac-42	ZK354.8	srw-86
	ubxn-5	C50E10.1	F09C6.1
	T23F6.3	msp-113	C17B7.10
	gln-2	C01G12.3	F15B9.6
	F10G8.1	F54F7.3	T23B3.6
	Y102E9.3	T08G2.2	pho-9
	Y59E9AR.7	ZK616.8	nex-4
	Y49E10.10	E01G4.6	F08H9.3
	clec-247	F48F5.2	lec-7
	gipc-1	scrm-6	C17B7.4
	Y1A5A.1	K09G1.2	fbxa-143
	lipl-1	B0379.7	F09C6.12
	F31B9.2	C44B7.5	nhr-206
	R12E2.6	nep-20	ZK1290.10
	C45G9.9	C31B8.12	Y39H10A.1
	W06D4.2	F07E5.8	nhr-107
	F26F2.10	C18H7.7	fbxa-53
	T16G1.4	K07A1.5	Y54G2A.21
	ssp-10	H05L14.1	Y9C9A.1
	T16A9.5	F08H9.2	gst-15
	acs-6	W03F8.2	gem-4
	wrt-6	C25D7.1	C31B8.4
	col-152	D1086.11	scl-14
	D1022.2	F13G11.3	C08E3.13
	C09B9.2	T13C5.3	pqn-88
	F25C8.1	wago-10	F28B12.1
	F56A11.6	clec-79	T28A11.19
	F47B7.4	clec-95	F53A9.2
	C55C3.3	bli-6	C54D10.14
	F14F7.4	F07D3.3	ins-26
	C38C3.3	B0207.1	R07B7.20
	Y57G7A.5	msp-79	F08G2.5
	K01A2.4	B0244.9	F20C5.6
	ech-6	Y110A2AL.7	nhr-209
	col-137	Y38C1AA.7	Y46H3A.5
	nkb-2	C55B7.10	odr-10
	T03F6.6	C28C12.3	C18H7.1
	ttr-34	W03D8.10	che-12
	C23G10.1	F01G10.5	Y73B6BL.35
	scl-15	C27D6.3	kgb-2
	F31E8.5	F18E2.1	B0507.8
	M70.1	C25A8.2	C02F5.12
	W02B12.12	C04E6.4	Y60C6A.2
	T02B11.9	Y51H7C.13	fbxa-105
	Y53C10A.10	C33F10.12	C10C5.2
	sst-20	scrm-5	irg-1
	C05C10.5	ddo-3	M163.8
	F09C6.10	T14G10.8	ilys-3
	nep-18	C50F7.3	daf-28
	ZK354.3	grd-16	rab-11.2
	C04G2.3	nspd-7	C50F4.9
	Y69A2AR.19	C09B9.4	zip-10
	C36H8.1	grl-14	gcy-35
	C32E12.1	fbxa-185	ZK896.4
	Y45F10C.4	Y38F1A.6	K09D9.1
	C34F11.2	T05E12.3	D1086.2
	T05A7.6	C09B9.85	tag-80
	clec-219	kin-21	ZK822.1
	C06A1.3	col-113	F40E3.5
	ech-1	F47B3.7	F14F9.4
	col-175	E03H4.4	B0507.10
	D2062.7	F41H10.2	pgp-6
	K12B6.8	F38B2.6	F41G4.8
	C28A5.6	spp-17	T19C4.5
	K08F4.5	ssp-31	hpo-26
	C16A11.7	T20H4.2	ugt-54
	clec-53	C16C8.19	frm-9
	C17H12.3	F42A9.7	ttr-37
	F17C8.7	C35A5.11	F47B8.3
	Y24D9B.1	T20F5.5	gst-5
	tdc-1	ssp-11	srr-4
	F53H4.2	C39B5.5	cgt-1
	tyr-5	R13H9.5	T28A11.16
	Y116F11B.2	F13E9.13	B0238.13
	gly-1	F49C5.11	Y6E2A.4
	F26C11.1	B0393.4	F10E9.12
	kin-24	C28D4.5	fbxa-69
	col-179	F25E5.7	zip-5
	C52E4.7	F58D5.7	B0238.12
	dod-17	Y71F9AL.2	Y51H4A.25
	F22B5.5	ZK783.6	C29F9.4
	acs-18	F36G9.3	tag-199
	T22C1.9	T22B7.7	E03H4.8
	gsp-4	F37A4.4	Y58A7A.3
	C05B5.11	R06B10.2	T28B4.4
	F57F4.1	ssp-19	M60.7
	cyn-2	grl-31	daf-7
	F58G1.3	Y59E9AL.2	Y47G6A.29
	K02E11.4	col-49	C25H3.10
	D1086.3	R08C7.5	osta-3
	cpg-2	C08F11.10	scl-5
	C15A11.4	msp-142	T27F6.8
	Y67D8C.7	acs-10	clec-264
	K09C6.1	C04F12.7	F45E10.2
	kin-5	K09H11.9	F37H8.3
	rol-1	B0218.7	R08F11.1
	cyc-2.2	tsp-19	F26G1.2
	D1054.10	E04F6.15	lys-3
	lipl-2	C12D5.9	C23G10.11
	msp-51	R01H2.2	best-1
	pfk-2	cbs-2	cyp-13A5
	C18E9.8	ZK105.3	W09G12.7
	gba-4	clec-138	ttr-21
	F10A3.4	F55C5.2	Y37H2A.14
	mei-2	F40F12.3	Y56A3A.33
	F55B11.2	Y76B12C.4	Y39B6A.5
	col-138	C49C3.11	R05F9.6
	T04F3.3	ugt-43	pqn-31
	snf-2	C36F7.5	odc-1
	ZK795.2	C24D10.2	clc-1
	T07D3.9	K03H1.12	C25F9.11
	C44B9.2	C50E10.2	F47B8.2
	D2062.6	R03H10.4	lin-41
	F41G3.5	gst-29	R07C12.2
	nep-23	his-70	Y54E10BR.4
	R09E10.2	Y106G6A.4	C45G9.6
	F26D2.16	C04G2.10	cht-1
	K01H12.4	F55H12.5	mfb-1
	fbxa-223	kin-26	ugt-44
	fer-1	C14A6.13	math-27
	H32C10.1	perm-4	C28C12.4
	Y116A8C.24	Y57G11C.14	Y39B6A.33
	clec-99	F32B5.4	clec-41
	W01B6.2	T02H6.9	cpr-3
	Y43F8A.2	sss-2	F15A4.6
	col-7	ZK686.5	ZK596.1
	F36A2.10	D1037.5	faah-2
	B0252.5	Y95B8A.4	T01D3.3
	K03D3.5	ZK892.3	C16A3.4
	ZK945.7	F49C5.7	F11A5.9
	ttr-9	ZC412.5	F53A9.7
	ZK938.1	C50F2.5	ttr-26
	clec-108	msd-1	F53B2.8
	clec-126	F36H1.3	C14C6.5
	C17F4.12	C05C10.8	ZC410.5
	Y106G6G.4	F36D3.4	nlp-12
	ssp-35	Y79H2A.2	C16A3.6
	C33F10.8	C06G4.6	T23G7.3
	gln-4	col-20	T22F3.11
	F11E6.9	C25A8.5	inos-1
	Y106G6H.13	basl-1	F21C10.10
	wht-6	ugt-42	C06B3.6
	ZK1251.5	basl-2	W05H9.1
	nspd-10	Y105C5B.18	Y53F4B.45
	M7.9	K02E11.5	M60.4
	Y4C6A.1	puf-5	acs-19
	F25D1.3	ZC376.8	C17F4.7
	Y22D7AL.11	Y53F4B.19	acs-2
	vit-5	dhhc-12	C50F7.5
	D1054.11	sfxn-1.2	tts-1
	F45E4.6	F28A10.1
	T23G11.1	F44D12.8
	ZK354.8	C42C1.9
	C50E10.1	R07E5.6
	msp-113	C17G10.3
	C01G12.3	C18H2.5
	F54F7.3	cwp-2
	T08G2.2	irld-1
	ZK616.8	F47B10.5
	E01G4.6	Y37E11AL.2
	F48F5.2	mpz-4
	scrm-6	Y110A2AL.6
	K09G1.2	T08B6.9
	B0379.7	W02B3.7
	C44B7.5	C40H1.7
	nep-20	wht-8
	C31B8.12	C02H6.1
	F07E5.8	best-25
	C18H7.7	ant-1.4
	K07A1.5	K12H6.4
	H05L14.1	F59C6.18
	F08H9.2	ZK507.3
	W03F8.2	C10C5.5
	C25D7.1	Y51B9A.5
	D1086.11	duox-2
	F13G11.3	F58A6.9
	T13C5.3	sth-1
	wago-10	ZK84.2
	clec-79	F10D2.10
	clec-95	F56C3.8
	bli-6	lact-6
	F07D3.3	T05D4.5
	B0207.1	Y17G7B.23
	msp-79	ZK512.8
	B0244.9	F54H12.7
	Y110A2AL.7	Y69E1A.8
	Y38C1AA.7	nspd-9
	C55B7.10	K08D8.5
	C28C12.3	fbxa-72
	W03D8.10	Y67A10A.3
	F01G10.5	F52F12.5
	C27D6.3	ttr-12
	F18E2.1	C08G5.3
	C25A8.2	cpb-2
	C04E6.4	ssp-32
	Y51H7C.13	Y41C4A.7
	C33F10.12	Y74C10AR.2
	scrm-5	F27E5.3
	ddo-3	vit-2
	T14G10.8	Y59E9AL.3
	C50F7.3	F22B3.8
	grd-16	T15B12.2
	nspd-7	clec-130
	C09B9.4	F38E1.3
	grl-14	dao-4
	fbxa-185	Y47G6A.15
	Y38F1A.6	nep-8
	T05E12.3	str-180
	C09B9.85	F47C12.12
	kin-21	C49C8.1
	col-113	oac-23
	F47B3.7	ZK218.11
	E03H4.4	ZK484.7
	F41H10.2	K08C9.1
	F38B2.6	kin-31
	spp-17	F08A8.4
	ssp-31	clec-70
	T20H4.2	F11D5.7
	C16C8.19	Y73F8A.14
	F42A9.7	zig-3
	C35A5.11	Y54E2A.7
	T20F5.5	T28F4.3
	ssp-11	C45B2.2
	C39B5.5	tag-344
	R13H9.5	T11F8.4
	F13E9.13	F44G4.5
	F49C5.11	AH6.3
	B0393.4	D1086.6
	C28D4.5	F37A8.2
	F25E5.7	spe-41
	F58D5.7	C04F12.12
	Y71F9AL.2	D1081.5
	ZK783.6	dhhc-13
	F36G9.3	F25H5.8
	T22B7.7	C25G4.8
	F37A4.4	C34D4.2
	R06B10.2	hpo-2
	ssp-19	Y51H7C.1
	grl-31	K07A1.4
	Y59E9AL.2	Y43F8C.9
	col-49	ZK930.4
	R08C7.5	B0207.7
	C08F11.10	ZK1225.4
	msp-142	Y53C12A.8
	acs-10	C28D4.7
	C04F12.7	ZK849.1
	K09H11.9	C34D4.3
	B0218.7	col-101
	tsp-19	F07F6.1
	E04F6.15	C09G12.5
	C12D5.9	C08F11.14
	R01H2.2	ZK1248.20
	cbs-2	clec-152
	ZK105.3	dod-22
	clec-138	ZK892.5
	F55C5.2	frk-1
	F40F12.3	ZK354.6
	Y76B12C.4	grd-2
	C49C3.11	mpst-4
	ugt-43	spe-6
	C36F7.5	grl-17
	C24D10.2	T04A6.3
	K03H1.12	F44F4.9
	C50E10.2	F36H12.5
	R03H10.4	K10C9.7
	gst-29	F22E5.2
	his-70	oac-19
	Y106G6A.4	C04F12.6
	C04G2.10	dct-9
	F55H12.5	C31H1.1
	kin-26	C50F7.9
	C14A6.13	Y54G2A.28
	perm-4	W02A2.4
	Y57G11C.14	D1086.17
	F32B5.4	T01C3.3
	T02H6.9	pqn-84
	sss-2	C50F4.10
	ZK686.5	Y47H9B.2
	D1037.5	T08G3.7
	Y95B8A.4	T16G12.10
	ZK892.3	Y119C1B.1
	F49C5.7	C05C12.1
	ZC412.5	col-70
	C50F2.5	T06C10.3
	msd-1	C38C3.7
	F36H1.3	K06H7.8
	C05C10.8	T08G11.2
	F36D3.4	nep-13
	Y79H2A.2	C43G2.3
	C06G4.6	C47A4.3
	col-20	Y18H1A.10
	C25A8.5	C02G6.2
	basl-1	Y51A2A.4
	ugt-42	F40H3.3
	basl-2	R08A2.1
	Y105C5B.18	K09B11.5
	K02E11.5	bli-2
	puf-5	fbxa-202
	ZC376.8	T08H10.3
	Y53F4B.19	ZK662.6
	dhhc-12	K09H11.4
	sfxn-1.2	W01B6.6
	F28A10.1	oac-56
	F44D12.8	F36A2.14
	C42C1.9	F20D6.6
	R07E5.6	T25B9.4
	C17G10.3	F53B2.5
	C18H2.5	ZK637.15
	cwp-2	C28C12.11
	irld-1	R07C3.3
	F47B10.5	F44F4.10
	Y37E11AL.2	F45D11.16
	mpz-4	Y18H1A.1
	Y110A2AL.6	C05B5.2
	T08B6.9	F26D11.2
	W02B3.7	C26B2.2
	C40H1.7	Y39G8C.2
	wht-8	F10D11.4
	C02H6.1	B0280.17
	best-25	F56F3.4
	ant-1.4	C14E2.4
	K12H6.4	Y39G10AR.16
	F59C6.18	C14A6.6
	ZK507.3	F34D10.9
	C10C5.5	F56H9.7
	Y51B9A.5	C54G4.3
	duox-2	C53D6.10
	F58A6.9	T02E1.7
	sth-1	K09C6.8
	ZK84.2	fis-1
	F10D2.10	K08D8.3
	F56C3.8	R07E5.15
	lact-6	R11H6.7
	T05D4.5	Y40H4A.2
	Y17G7B.23	msd-2
	ZK512.8	R102.10
	F54H12.7	C27D8.2
	Y69E1A.8	cpb-1
	nspd-9	nlp-26
	K08D8.5	F28C6.10
	fbxa-72	scl-8
	Y67A10A.3	F59A6.2
	F52F12.5	F59E11.6
	ttr-12	F36F12.7
	C08G5.3	spe-4
	cpb-2	F59A6.4
	ssp-32	C17H12.5
	Y41C4A.7	pph-2
	Y74C10AR.2	acdh-5
	F27E5.3	grl-18
	vit-2	K11D12.6
	Y59E9AL.3	Y38H8A.2
	F22B3.8	clec-91
	T15B12.2	M02B1.4
	clec-130	clec-230
	F38E1.3	gmeb-4
	dao-4	F58H1.6
	Y47G6A.15	peel-1
	nep-8	cysl-4
	str-180	Y4C6A.4
	F47C12.12	ZK228.3
	C49C8.1	C01G10.14
	oac-23	F32B6.4
	ZK218.11	jmjd-1.1
	ZK484.7	C10C6.3
	K08C9.1	F54C8.1
	kin-31	C43E11.5
	F08A8.4	C09G12.17
	clec-70	C55C3.6
	F11D5.7	cut-5
	Y73F8A.14	F27C1.3
	zig-3	dpy-17
	Y54E2A.7	clec-151
	T28F4.3	ZK637.12
	C45B2.2	W03D8.1
	tag-344	C18H7.4
	T11F8.4	T08B2.12
	F44G4.5	Y39G10AR.15
	AH6.3	nspb-9
	D1086.6	ins-31
	F37A8.2	F47B3.4
	spe-41	M176.10
	C04F12.12	F37C12.18
	D1081.5	msp-42
	dhhc-13	F18E9.7
	F25H5.8	ZK1225.2
	C25G4.8	Y116A8C.38
	C34D4.2	fbxa-155
	hpo-2	fbxa-183
	Y51H7C.1	klo-2
	K07A1.4	D1022.9
	Y43F8C.9	C17C3.11
	ZK930.4	F49C5.12
	B0207.7	cyb-2.1
	ZK1225.4	abt-5
	Y53C12A.8	C01G10.1
	C28D4.7	F19H6.5
	ZK849.1	K11C4.1
	C34D4.3	msp-74
	col-101	M110.7
	F07F6.1	ZK666.8
	C09G12.5	F21D9.2
	C08F11.14	C17F3.1
	ZK1248.20	W02A2.8
	clec-152	C33D3.4
	dod-22	F21C10.4
	ZK892.5	F36A4.2
	frk-1	R13G10.4
	ZK354.6	mltn-12
	grd-2	F21F3.2
	mpst-4	snf-4
	spe-6	msp-71
	grl-17	ZK546.7
	T04A6.3	C01G5.3
	F44F4.9	W03F9.4
	F36H12.5	cwp-3
	K10C9.7	K11H3.2
	F22E5.2	H20J04.1
	oac-19	C55B7.3
	C04F12.6	col-63
	dct-9	C38C10.3
	C31H1.1	ZC581.2
	C50F7.9	Y47D3A.31
	Y54G2A.28	C03C11.1
	W02A2.4	M05B5.1
	D1086.17	C27D8.1
	T01C3.3	F45D11.1
	pqn-84	F58B4.4
	C50F4.10	ZK507.1
	Y47H9B.2	gst-12
	T08G3.7	C17E4.1
	T16G12.10	Y47D9A.5
	Y119C1B.1	Y39B6A.25
	C05C12.1	best-12
	col-70	D2062.4
	T06C10.3	Y22D7AR.12
	C38C3.7	M162.7
	K06H7.8	F18A1.1
	T08G11.2	cwp-1
	nep-13	F54D12.9
	C43G2.3	ZK354.7
	C47A4.3	F34D6.9
	Y18H1A.10	flp-23
	C02G6.2	H08M01.1
	Y51A2A.4	C34G6.3
	F40H3.3	Y46G5A.39
	R08A2.1	ttbk-2
	K09B11.5	F36D1.6
	bli-2	C25G4.7
	fbxa-202	acdh-8
	T08H10.3	ZK856.18
	ZK662.6	F55F8.7
	K09H11.4	Y105E8A.27
	W01B6.6	clec-210
	oac-56	F26A3.5
	F36A2.14	K07H8.5
	F20D6.6	ptr-9
	T25B9.4	C33G3.5
	F53B2.5	T05F1.8
	ZK637.15	C17G1.2
	C28C12.11	Y47G6A.26
	R07C3.3	mpz-3
	F44F4.10	F10D11.5
	F45D11.16	Y71G12B.3
	Y18H1A.1	mesp-1
	C05B5.2	T03F6.8
	F26D11.2	F55D12.6
	C26B2.2	mboa-4
	Y39G8C.2	ZC373.2
	F10D11.4	Y69A2AR.14
	B0280.17	dhs-7
	F56F3.4	T04A8.13
	C14E2.4	T08G3.4
	Y39G10AR.16	nspd-1
	C14A6.6	Y37F4.5
	F34D10.9	Y116F11B.8
	F56H9.7	F23B12.1
	C54G4.3	ZK673.6
	C53D6.10	Y106G6G.1
	T02E1.7	C18A3.7
	K09C6.8	Y38F1A.1
	fis-1	hdl-2
	K08D8.3	srd-7
	R07E5.15	bli-1
	R11H6.7	M04G7.2
	Y40H4A.2	col-8
	msd-2	F37E3.3
	R102.10	Y69E1A.4
	C27D8.2	Y46G5A.14
	cpb-1	Y52D5A.2
	nlp-26	T21G5.1
	F28C6.10	irld-3
	scl-8	Y69A2AR.8
	F59A6.2	F02E9.3
	F59E11.6	F16G10.5
	F36F12.7	F58F12.3
	spe-4	F36A4.4
	F59A6.4	F26E4.5
	C17H12.5	Y69E1A.3
	pph-2	ZK858.8
	acdh-5	Y53H1C.3
	grl-18	ZC395.4
	K11D12.6	C30G12.2
	Y38H8A.2	ssp-34
	clec-91	D1086.7
	M02B1.4	ent-3
	clec-230	ZK970.8
	gmeb-4	W08E3.4
	F58H1.6	Y48G9A.6
	peel-1	C56G2.5
	cysl-4	Y43D4A.5
	Y4C6A.4	wht-4
	ZK228.3	F40H6.1
	C01G10.14	C06A8.6
	F32B6.4	C32E8.4
	jmjd-1.1	best-6
	C10C6.3	C16C8.9
	F54C8.1	F58D5.6
	C43E11.5	R09D1.11
	C09G12.17	T26E3.6
	C55C3.6	Y57G11C.23
	cut-5	F26F4.2
	F27C1.3	wht-5
	dpy-17	cdc-25.4
	clec-151	lipl-4
	ZK637.12	R07C3.13
	W03D8.1	fipr-18
	C18H7.4	clec-161
	T08B2.12	F09E10.1
	Y39G10AR.15	W03C9.1
	nspb-9	F33D11.7
	ins-31	fipr-28
	F47B3.4	aff-1
	M176.10	clec-153
	F37C12.18	F53B6.7
	msp-42	F40G9.14
	F18E9.7	F31F4.17
	ZK1225.2	F26C11.3
	Y116A8C.38	spe-17
	fbxa-155	F56B3.6
	fbxa-183	spe-8
	klo-2	Y49E10.29
	D1022.9	F47G6.3
	C17C3.11	ZK973.4
	F49C5.12	C05C12.5
	cyb-2.1	cpg-1
	abt-5	F59C6.3
	C01G10.1	AC7.3
	F19H6.5	Y59E9AL.6
	K11C4.1	clp-6
	msp-74	F54D10.9
	M110.7	F46F5.7
	ZK666.8	klp-17
	F21D9.2	F33D11.2
	C17F3.1	F54D1.1
	W02A2.8	B0432.11
	C33D3.4	ZC477.2
	F21C10.4	Y54G2A.15
	F36A4.2	F54C1.8
	R13G10.4	clec-229
	mltn-12	F16C3.4
	F21F3.2	M7.10
	snf-4	T07G12.5
	msp-71	nep-5
	ZK546.7	Y37D8A.5
	C01G5.3	K07A12.5
	W03F9.4	K02E11.6
	cwp-3	Y27F2A.6
	K11H3.2	C06G4.4
	H20J04.1	Y54G2A.13
	C55B7.3	C09G5.7
	col-63	Y19D10B.7
	C38C10.3	pkd-2
	ZC581.2	T05C12.1
	Y47D3A.31	best-26
	C03C11.1	F35E2.5
	M05B5.1	F40G12.10
	C27D8.1	F49F1.12
	F45D11.1	F59A1.15
	F58B4.4	F26D2.10
	ZK507.1	C15A11.2
	gst-12	Y57G11B.3
	C17E4.1	F54B11.11
	Y47D9A.5	ins-37
	Y39B6A.25	Y53F4B.11
	best-12	Y51H4A.13
	D2062.4	Y66D12A.11
	Y22D7AR.12	F08F3.8
	M162.7	thn-1
	F18A1.1	abt-1
	cwp-1	C47A4.5
	F54D12.9	Y6G8.16
	ZK354.7	C55C2.4
	F34D6.9	F11G11.4
	flp-23	W01B6.4
	H08M01.1	F26A1.3
	C34G6.3	K07F5.6
	Y46G5A.39	F15D3.4
	ttbk-2	T16A1.2
	F36D1.6	T02H6.7
	C25G4.7	W02D7.12
	acdh-8	C01F6.2
	ZK856.18	oac-16
	F55F8.7	rmd-6
	Y105E8A.27	H27M09.5
	clec-210	C55C3.4
	F26A3.5	C09H5.7
	K07H8.5	H38K22.7
	ptr-9	Y105C5B.11
	C33G3.5	M117.4
	T05F1.8	C27D6.11
	C17G1.2	F52F12.9
	Y47G6A.26	ZK1248.5
	mpz-3	K03B4.9
	F10D11.5	gmeb-3
	Y71G12B.3	ins-35
	mesp-1	B0454.26
	T03F6.8	phy-3
	F55D12.6	W03D8.5
	mboa-4	F11D5.5
	ZC373.2	Y47D9A.3
	Y69A2AR.14	cpg-3
	dhs-7	K12B6.2
	T04A8.13	clec-54
	T08G3.4	Y48B6A.5
	nspd-1	ZK1290.7
	Y37F4.5	Y39B6A.30
	Y116F11B.8	R10D12.10
	F23B12.1	decr-1.3
	ZK673.6	tbx-7
	Y106G6G.1	clec-205
	C18A3.7	Y50E8A.10
	Y38F1A.1	Y116A8A.4
	hdl-2	F36H12.10
	srd-7	nep-6
	bli-1	C24D10.1
	M04G7.2	best-11
	col-8	C18H2.3
	F37E3.3	Y43C5B.2
	Y69E1A.4	ZC477.7
	Y46G5A.14	F53G12.8
	Y52D5A.2	F58A6.5
	T21G5.1	ZK1307.4
	irld-3	tag-164
	Y69A2AR.8	C47E8.1
	F02E9.3	F43C11.4
	F16G10.5	F56F4.3
	F58F12.3	K09C6.7
	F36A4.4	nspc-5
	F26E4.5	F15H9.1
	Y69E1A.3	F38E11.8
	ZK858.8	F54H12.8
	Y53H1C.3	BE10.1
	ZC395.4	Y51A2D.8
	C30G12.2	nep-3
	ssp-34	clec-169
	D1086.7	W03G1.2
	ent-3	T02E1.6
	ZK970.8	Y55B1AR.4
	W08E3.4	F39G3.2
	Y48G9A.6	K02F6.3
	C56G2.5	D2062.1
	Y43D4A.5	Y70C5C.1
	wht-4	T12B5.15
	F40H6.1	clec-129
	C06A8.6	C34B2.3
	C32E8.4	Y6E2A.10
	best-6	Y71G12A.4
	C16C8.9	F49E11.7
	F58D5.6	F35E2.3
	R09D1.11	W03D8.2
	T26E3.6	B0361.11
	Y57G11C.23	F13H8.8
	F26F4.2	C38C6.5
	wht-5	M7.7
	cdc-25.4	F27C8.5
	lipl-4	W09D6.4
	R07C3.13	clec-141
	fipr-18	C35A5.4
	clec-161	clec-133
	F09E10.1	F59A3.8
	W03C9.1	T20B6.2
	F33D11.7	F21C3.7
	fipr-28	lys-6
	aff-1	C33H5.16
	clec-153	F35C11.2
	F53B6.7	C16D2.1
	F40G9.14	F32H2.7
	F31F4.17	Y116A8C.44
	F26C11.3	npax-1
	spe-17	tag-314
	F56B3.6	C15H7.3
	spe-8	ZK39.10
	Y49E10.29	mpz-6
	F47G6.3	oac-9
	ZK973.4	F46F5.6
	C05C12.5	F26A1.4
	cpg-1	clec-227
	F59C6.3	ZK550.5
	AC7.3	K02F6.7
	Y59E9AL.6	Y51H4A.5
	clp-6	W09C3.2
	F54D10.9	Y39A1A.2
	F46F5.7	F38H4.6
	klp-17	Y71G12B.27
	F33D11.2	T27C10.8
	F54D1.1	C38D4.7
	B0432.11	K12B6.11
	ZC477.2	F18E3.12
	Y54G2A.15	C09F9.1
	F54C1.8	best-20
	clec-229	R09E10.4
	F16C3.4	F38A5.8
	M7.10	F37A8.1
	T07G12.5	F23B2.7
	nep-5	F09C12.8
	Y37D8A.5	Y57G11C.48
	K07A12.5	F23C8.8
	K02E11.6	Y116A8C.23
	Y27F2A.6	nas-40
	C06G4.4	Y73F8A.20
	Y54G2A.13	Y42H9AR.2
	C09G5.7	C07G1.6
	Y19D10B.7	K03B4.6
	pkd-2	F46A8.8
	T05C12.1	C14C11.1
	best-26	C33C12.7
	F35E2.5	T16G12.7
	F40G12.10	F17E9.3
	F49F1.12	D2024.1
	F59A1.15	T28B8.6
	F26D2.10	R09E10.9
	C15A11.2	nspd-3
	Y57G11B.3	C01G12.9
	F54B11.11	snb-6
	ins-37	F46F5.4
	Y53F4B.11	spe-19
	Y51H4A.13	K06A5.3
	Y66D12A.11	C53B7.2
	F08F3.8	T19H5.6
	thn-1	F36A2.11
	abt-1	W06H8.4
	C47A4.5	F35F10.5
	Y6G8.16	T22D1.8
	C55C2.4	snf-10
	F11G11.4	T22C1.8
	W01B6.4	C54D10.4
	F26A1.3	K01D12.15
	K07F5.6	grl-26
	F15D3.4	msd-3
	T16A1.2	clec-117
	T02H6.7	F58E6.12
	W02D7.12	F33E2.6
	C01F6.2	ZC449.8
	oac-16	F56H1.10
	rmd-6	nhr-266
	H27M09.5	oac-27
	C55C3.4	H23L24.2
	C09H5.7	F35E2.10
	H38K22.7	C17H12.12
	Y105C5B.11	ZK945.8
	M117.4	T22A3.6
	C27D6.11	ZK1128.3
	F52F12.9	try-7
	ZK1248.5	K08E4.7
	K03B4.9	amt-1
	gmeb-3	T10E9.6
	ins-35	clec-263
	B0454.26	F55G1.7
	phy-3	Y51A2D.1
	W03D8.5	F46F5.1
	F11D5.5	btb-2
	Y47D9A.3	oma-1
	cpg-3	C52E12.6
	K12B6.2	C02B10.6
	clec-54	sfxn-1.3
	Y48B6A.5	F07E5.7
	ZK1290.7	F44D12.6
	Y39B6A.30	C09D4.3
	R10D12.10	ubc-24
	decr-1.3	B0379.2
	tbx-7	C34F11.1
	clec-205	Y62H9A.5
	Y50E8A.10	Y60A3A.23
	Y116A8A.4	F36D3.5
	F36H12.10	C10H11.7
	nep-6	msp-63
	C24D10.1	Y23H5A.4
	best-11	C31G12.4
	C18H2.3	T10B5.2
	Y43C5B.2	C49G7.1
	ZC477.7	decr-1.2
	F53G12.8	Y67A6A.1
	F58A6.5	W09C2.7
	ZK1307.4	F13A2.4
	tag-164	F58F9.8
	C47E8.1	C31H1.2
	F43C11.4	Y23H5B.12
	F56F4.3	F40F9.3
	K09C6.7	Y66C5A.1
	nspc-5	ZK512.10
	F15H9.1	Y39E4B.11
	F38E11.8	wht-9
	F54H12.8	T09B4.3
	BE10.1	fbxa-196
	Y51A2D.8	C45G9.4
	nep-3	Y62H9A.6
	clec-169	K05F6.10
	W03G1.2	W04E12.4
	T02E1.6	Y50E8A.12
	Y55B1AR.4	F38H4.4
	F39G3.2	puf-6
	K02F6.3	ver-1
	D2062.1	R13H9.6
	Y70C5C.1	spe-42
	T12B5.15	C17F4.3
	clec-129	irld-14
	C34B2.3	ZK596.2
	Y6E2A.10	F10G7.12
	Y71G12A.4	Y73C8C.4
	F49E11.7	abu-4
	F35E2.3	C14A6.5
	W03D8.2	T04B2.7
	B0361.11	D1081.10
	F13H8.8	ZK546.4
	C38C6.5	W04A4.2
	M7.7	Y47G6A.3
	F27C8.5	C10A4.9
	W09D6.4	Y45F10B.2
	clec-141	ZK1225.5
	C35A5.4	F44E7.3
	clec-133	F34D10.8
	F59A3.8	kel-10
	T20B6.2	C07A9.13
	F21C3.7	clec-245
	lys-6	T15H9.4
	C33H5.16	lov-1
	F35C11.2	C48B6.4
	C16D2.1	F34D6.7
	F32H2.7	scl-18
	Y116A8C.44	Y54E2A.9
	npax-1	R03D7.8
	tag-314	D1065.3
	C15H7.3	F36H12.15
	ZK39.10	F16G10.2
	mpz-6	srh-244
	oac-9	W03G11.2
	F46F5.6	F25H5.7
	F26A1.4	ZK666.14
	clec-227	T16G1.13
	ZK550.5	R10D12.18
	K02F6.7	C32D5.4
	Y51H4A.5	Y59E9AR.1
	W09C3.2	F32H2.12
	Y39A1A.2	tsp-18
	F38H4.6	F59A6.3
	Y71G12B.27	F31B9.4
	T27C10.8	B0041.1
	C38D4.7	math-38
	K12B6.11	B0280.11
	F18E3.12	ugt-53
	C09F9.1	C53B4.2
	best-20	Y71G12B.30
	R09E10.4	irld-57
	F38A5.8	oac-45
	F37A8.1	srw-134
	F23B2.7	D1054.6
	F09C12.8	Y39B6A.18
	Y57G11C.48	F46A8.3
	F23C8.8	C38D9.5
	Y116A8C.23	C28D4.4
	nas-40	rme-2
	Y73F8A.20	T26C11.3
	Y42H9AR.2	H12D21.5
	C07G1.6	elo-7
	K03B4.6	Y57G7A.3
	F46A8.8	B0025.5
	C14C11.1	ZC21.8
	C33C12.7	F43C11.12
	T16G12.7	F46A8.6
	F17E9.3	F33D11.1
	D2024.1	F42G4.6
	T28B8.6	oac-38
	R09E10.9	col-44
	nspd-3	D1081.3
	C01G12.9	C46E10.1
	snb-6	F49F1.11
	F46F5.4	F46F5.9
	spe-19	F07G11.9
	K06A5.3	K06A4.8
	C53B7.2	F43C11.2
	T19H5.6	T28B8.4
	F36A2.11	fbxb-36
	W06H8.4	pho-11
	F35F10.5	F11E6.3
	T22D1.8	asp-2
	snf-10	sdz-24
	T22C1.8	F55H12.4
	C54D10.4	tyr-2
	K01D12.15	B0035.13
	grl-26	acp-6
	msd-3	col-154
	clec-117	Y16B4A.2
	F58E6.12	F28A12.4
	F33E2.6	F28H7.3
	ZC449.8	F42A10.7
	F56H1.10	mel-32
	nhr-266	ttr-18
	oac-27	ZK84.1
	H23L24.2	F32A5.3
	F35E2.10	rhr-1
	C17H12.12	pcp-3
	ZK945.8	Y102A11A.5
	T22A3.6	F42A10.6
	ZK1128.3	ttr-44
	try-7	lips-6
	K08E4.7	F21F8.4
	amt-1	col-145
	T10E9.6	T05E12.6
	clec-263	K10C2.3
	F55G1.7	F57H12.6
	Y51A2D.1	ifc-1
	F46F5.1	wrt-4
	btb-2	D2092.8
	oma-1	clec-48
	C52E12.6	R01E6.5
	C02B10.6	C05D12.3
	sfxn-1.3	C26B9.5
	F07E5.7	T15B7.1
	F44D12.6	cpg-9
	C09D4.3	math-4
	ubc-24	T27A10.6
	B0379.2	tsp-10
	C34F11.1	Y54F10AM.6
	Y62H9A.5	nrf-6
	Y60A3A.23	Y7A5A.1
	F36D3.5	F09F7.4
	C10H11.7	clec-60
	msp-63	T16G1.7
	Y23H5A.4	Y37D8A.3
	C31G12.4	mab-10
	T10B5.2	Y49E10.18
	C49G7.1	ZK1058.9
	decr-1.2	C32H11.4
	Y67A6A.1	F58B4.5
	W09C2.7	K03H6.2
	F13A2.4	decr-1.1
	F58F9.8	amt-4
	C31H1.2	doxa-1
	Y23H5B.12	acs-7
	F40F9.3	C05E7.2
	Y66C5A.1	mtrr-1
	ZK512.10	gst-26
	Y39E4B.11	C06E8.5
	wht-9	F32D1.11
	T09B4.3	F17B5.1
	fbxa-196	F41E6.12
	C45G9.4	Y46G5A.29
	Y62H9A.6	T13F3.6
	K05F6.10	osm-8
	W04E12.4	R09H10.3
	Y50E8A.12	C01F1.5
	F38H4.4	F18C5.5
	puf-6	clec-81
	ver-1	Y54G2A.37
	R13H9.6	clec-160
	spe-42	egl-46
	C17F4.3	ckc-1
	irld-14	F09A5.1
	ZK596.2	R07B1.13
	F10G7.12	ZK512.7
	Y73C8C.4	F58G6.9
	abu-4	ZK105.1
	C14A6.5	B0365.9
	T04B2.7	gst-10
	D1081.10	Y37A1B.7
	ZK546.4	H06H21.8
	W04A4.2	clec-82
	Y47G6A.3	clec-51
	C10A4.9	M02D8.5
	Y45F10B.2	ZC376.2
	ZK1225.5	cln-3.3
	F44E7.3	T05E7.1
	F34D10.8	T05B11.1
	kel-10	Y64H9A.2
	C07A9.13	far-8
	clec-245	dhs-25
	T15H9.4	fipr-7
	lov-1	msra-1
	C48B6.4	C38C6.3
	F34D6.7	F33A8.7
	scl-18	R10E8.6
	Y54E2A.9	F37C4.6
	R03D7.8	Y12A6A.1
	D1065.3	cpt-5
	F36H12.15	clec-170
	F16G10.2	fipr-1
	srh-244	isl-1
	W03G11.2	gst-13
	F25H5.7	B0272.4
	ZK666.14	C46F2.1
	T16G1.13	clec-80
	R10D12.18	dct-5
	C32D5.4	Y51A2D.18
	Y59E9AR.1	C23H4.3
	F32H2.12	lin-11
	tsp-18	F10C1.9
	F59A6.3	bas-1
	F31B9.4	F27E11.1
	B0041.1	cutl-18
	math-38	F58G6.7
	B0280.11	F55G11.8
	ugt-53	ZK596.3
	C53B4.2	F42A10.9
	Y71G12B.30	T23F6.5
	irld-57	F35D2.1
	oac-45	pcp-4
	srw-134	ugt-6
	D1054.6	W09G12.10
	Y39B6A.18	T01E8.8
	F46A8.3	crn-6
	C38D9.5	C44C1.5
	C28D4.4	C06E7.88
	rme-2	F43C9.1
	T26C11.3	gcsh-1
	H12D21.5	F10B5.3
	elo-7	fipr-3
	Y57G7A.3	cyp-14A2
	B0025.5	cutl-6
	ZC21.8	F26A1.9
	F43C11.12	btb-16
	F46A8.6	K02E11.7
	F33D11.1	C49A9.4
	F42G4.6	gld-1
	oac-38	kin-15
	col-44	T23F1.5
	D1081.3	dyf-7
	C46E10.1	F58G6.3
	F49F1.11	C26B9.2
	F46F5.9	T09F5.1
	F07G11.9	cutl-23
	K06A4.8	T02B5.1
	F43C11.2	C33D3.3
	T28B8.4	C29E4.15
	fbxb-36	fipr-8
		wrt-8
		ram-5
		far-5
		W08G11.1
		F36H1.11
		F31F4.1
		Y47G6A.33
		fip-5
		Y54G2A.3
		B0205.4
		C40H1.2
		W02B12.4
		npax-4
		R09H10.2
		fipr-9
		E02H4.4
		F46G11.6
		clec-166
		Y70C5A.3
		srh-237
		H22K11.2
		gpx-7
		cdr-7
		T22D1.11
		F35D2.2
		C35A5.3
		lipl-6
		R05A10.6
		Y59H11AR.4
		F13H8.3
		C33B4.2
		R07B1.5
		acp-7
		F17C11.6
		C55A6.4
		C03B1.9
		Y40C5A.3
		fipr-11
		C03A7.12
		fbxa-71
		T13C5.2
		F46F3.3
		F17A9.5
		C30G12.4
		F31D5.2
		F07C6.3
		nspb-4
		acd-1
		F26G1.9
		ins-9
		fipr-10
		col-177
		col-182
		pgp-13
		T05B4.9
		C45G9.12
		K03H9.3
		Y81G3A.4
		fipr-5
		cbd-1
		F11E6.4
		mam-5
		F18E3.11
		F56D5.3
		cutl-22
		best-5
		nspc-2
		poml-2
		F58A4.1
		gst-35
		T26E4.4
		K04C2.5
		scl-22
		aat-7
		oig-2
		F49C12.14
		W03D8.11
		pho-12
		C49H3.12
		Y42H9AR.5
		F22H10.6
		clec-76
		W03F11.5
		ugt-15
		Y47D3A.32
		ceh-60
		inx-8
		T04A8.5
		C08H9.1
		K09F6.4
		R102.11
		F07C3.3
		F32B5.1
		acdh-2
		D1086.10
		Y23H5B.8
		Y57A10A.24
		F07A5.2
		R09A1.3
		dmd-8
		C04G6.2
		rpn-6.2
		hsd-3
		plk-3
		C35A11.2
		F11A5.5
		C42D4.13
		pgp-12
		F19H6.6
		C26B9.7
		Y54G2A.46
		F49E12.1
		nkat-1
		T24D3.2
		R07B1.7
		F55C10.4
		sup-10
		C09G9.3
		nhr-181
		F57G9.6
		C08F11.3
		F40G12.2
		K10H10.10
		T15B7.14
		ZC239.4
		Y43C5B.3
		nspb-2
		fbxa-187
		pho-13
		C17F4.2
		Y43F8C.5
		ifa-3
		cyp-25A1
		str-168
		clec-4
		C36C5.12
		ZK1240.9
		C48B6.9
		oac-24
		C01G6.9
		kin-14
		Y39G8B.10
		fbxa-52
		K10D2.8
		cbl-1
		acd-2
		ZK858.2
		K07H8.9
		F14F7.5
		clec-197
		E02H9.9
		C49F5.9
		F15E6.6
		R07B1.6
		ver-4
		C54C8.2
		clec-137
		C17E4.4
		F57E7.1
		C29F3.3
		R11E3.1
		ZK622.1
		col-43
		oac-52
		ZK1098.6
		K07F5.12
		F26G1.11
		T02C1.1
		C31H1.5
		cyp-14A1
		Y43C5A.4
		mex-6
		F25H5.2
		nspb-7
		clec-143
		oac-30
		oac-37
		K08F8.5
		C32H11.3
		C56C10.6
		try-9
		C07E3.4
		W05F2.3
		acdh-4
		nspb-10
		T28D9.9
		F55G7.4
		C18D1.2
		ZK666.15
		htas-1
		ZK930.5
		Y46G5A.22
		Y53C12A.6
		F48F7.3
		R11E3.2
		ZC581.10
		F41C6.6
		T10D4.15
		Y18D10A.2
		col-40
		R08C7.8
		str-94
		ZK418.13
		ZK973.8
		tag-329
		clec-172
		nspb-8
		T19A6.4
		fbxc-50
		C04G2.2
		ZK616.61
		Y60A3A.24
		ZK930.7
		C07B5.2
		R08A2.2
		F08F8.6
		mps-3
		clec-236
		best-10
		K01D12.8
		ttr-3
		C41H7.1
		nspb-3
		F47G4.5
		R13A5.11
		E02C12.6
		ZC250.5
		K11G9.3
		F36A2.12
		fbxa-121
		Y37E11AL.4
		C49C3.2
		C04G2.5
		F32H2.8
		W03C9.8
		F36D3.16
		K07E8.4
		acp-2
		C14A4.8
		ZK1225.1
		Y43F8C.17
		C16D9.5
		Y39B6A.10
		R09A1.2
		btb-17
		F45D11.15
		linc-61
		C06C3.10
		cyb-2.2
		C10C6.7
		nas-24
		C15H11.1
		ZC317.6
		B0554.7
		W06D11.4
		ZK1053.6
		Y39B6A.31
		T09F5.10
		Y38F1A.7
		W06D4.3
		W10G11.3
		F31F7.2
		clec-69
		Y105C5B.17
		K04H8.3
		try-6
		C35E7.7
		F36A4.3
		C24A11.1
		R10E4.7
		C54G4.2
		mltn-2
		scrm-8
		ZK1307.3
		irld-18
		R05A10.8
		F29B9.7
		F55A11.11
		F20C5.10
		Y66D12A.3
		F07C4.6
		C06A1.12
		C29F5.3
		F29D10.2
		Y52E8A.6
		K07F5.8
		sfxn-1.1
		F55C12.6
		C48E7.7
		Y18D10A.21
		Y73B6A.1
		nas-20
		F56G4.7
		H02I12.5
		B0218.5
		ZK1240.11
		Y54G2A.48
		ferl-1
		F57B9.8
		C16C10.13
		ZC581.7
		W02D7.4
		C15H7.4
		clec-246
		Y18D10A.22
		C08F11.11
		Y62E10A.3
		H34I24.1
		F38A5.6
		F36G9.13
		clec-154
		clec-144
		ZK185.4
		K08H2.9
		nhr-262
		B0496.1
		F56H6.6
		Y105C5A.1270
		C15H7.2
		K10H10.7
		C29E4.14
		C06A6.7
		C47E8.10
		Y45F10B.3
		T26A8.3
		elo-8
		C25D7.16
		F56H1.3
		K08D10.5
		T02E9.6
		F58F12.2
		Y54G2A.24
		F53C3.1
		ZC190.7
		T25B2.1
		grd-4
		C01G6.2
		F13A7.7
		nep-9
		fbxc-48
		K09C8.2
		D1081.12
		F35F11.2
		F13E9.5
		fbxa-224
		F19C7.5
		F36H12.14
		T21C12.8
		C25F9.9
		clec-198
		C03C10.2
		ZK783.5
		F19C7.6
		C50D2.3
		F26B1.5
		F41F3.1
		F01D4.3
		Y41E3.19
		Y40B10A.4
		grl-13
		C29A12.6
		F42G8.8
		W07G1.1
		R155.4
		cyp-34A1
		ZK809.1
		C47E12.11
		Y48G1C.5
		B0207.9
		F49C5.9
		Y57A10B.7
		F02C9.1
		C46H11.6
		F58D5.8
		ZK1251.3
		R13A1.3
		C15F1.5
		W03D2.9
		ZK1321.1
		F33E2.7
		F30A10.11
		T10B10.9
		hdl-1
		F11G11.14
		F28E10.4
		grl-25
		anr-45
		R102.3
		C14C11.2
		C09H10.9
		ssp-33
		C47A4.4
		fbxc-49
		R02F2.5
		dlc-6
		twk-6
		F46F5.11
		F42A9.3
		Y38A10A.11
		C04E6.5
		F44F1.1
		C17C3.9
		Y66A7A.4
		Y27F2A.9
		Y51A2B.5
		dhhc-5
		R04B5.11
		nep-19
		F45B8.5
		BE10.5
		F43G9.8
		F11A3.4
		F46A9.2
		acbp-4
		Y41C4A.18
		Y62H9A.8
		C06C6.8
		clec-232
		spe-10
		ZK550.7
		K04G2.4
		M28.4
		K02E11.3
		F56D6.14
		Y41D4B.14
		Y51H7C.10
		F28B1.2
		fbxa-125
		F40G9.7
		B0496.2
		K06B4.15
		rmd-4
		Y45F10C.1
		acp-3
		T09A12.1
		Y41E3.18
		Y38E10A.2
		Y39F10A.3
		clec-110
		srh-300
		F22F1.2
		cyp-13A3
		oac-50
		B0454.8
		F20D6.1
		abu-2
		C10G11.1
		W04E12.5
		F55B11.7
		B0457.3
		ZK105.11
		F40G9.15
		T05A8.6
		Y87G2A.20
		F59B2.15
		Y53F4B.36
		T25B9.2
		F21A3.4
		vit-4
		Y4C6A.3
		F56F4.4
		T23E1.3
		F40E12.1
		fbxa-147
		Y67A10A.11
		F29D10.1
		Y25C1A.2
		Y37E3.19
		Y69A2AR.23
		C48D1.7
		R09E10.8
		B0273.1
		clc-4
		W09C3.8
		vps-32.2
		W03G9.5
		Y69A2AR.11
		C39B5.14
		Y105C5B.14
		lips-14
		T11F8.1
		Y41C4A.1
		Y32G9A.3
		F25D7.5
		Y37E11AR.7
		ZK849.6
		F46F5.14
		Y51H4A.22
		T23B7.2
		H01G02.4
		nhr-265
		ZK84.5
		F36D4.1
		ZK783.3
		K12C11.5
		T08G3.13
		ZC190.8
		T05G5.4
		F53F4.18
		T25B9.5
		ZC262.4
		C10E2.1
		Y57G11C.1132
		B0285.11
		F18A12.2
		F40F8.12
		F35E2.7
		C32C4.3
		F47B7.5
		C16C8.7
		clec-260
		nspa-4
		C17B7.3
		Y17G7B.19
		C36C5.14
		col-116
		T04B2.8
		C25H3.16
		C45G9.10
		B0524.4
		F56D6.13
		F19B10.2
		Y73F8A.15
		K08H10.5
		F01G12.1
		spe-12
		Y23H5B.2
		K09C6.9
		T05B4.14
		Y116F11B.24
		F10D11.3
		srp-10
[truncated: 45 more rows]

## Sheet: GO
X	Y	Count	p-value
2mg/LB[a]P	aminoglycan metabolic process	9	4.01471e-06
2mg/LB[a]P	protein tyrosine phosphatase activity	56	1.33092e-30
2mg/LB[a]P	structural constituent of cuticle	64	1.58714e-23
2mg/LB[a]P	structural molecule activity	64	3.57344e-11
2mg/LB[a]P	carbon-carbon lyase activity	8	0.00101974
2mg/LB[a]P	carboxy-lyase activity	7	0.00124143
2mg/LB[a]P	protein dephosphorylation	57	2.65732e-31
2mg/LB[a]P	protein phosphorylation	91	6.42179e-14
4mg/LB[a]P	oxidation-reduction process	85	4.05169e-05
4mg/LB[a]P	fatty acid metabolic process	9	0.000956228
4mg/LB[a]P	peroxisome	6	0.002766
4mg/LB[a]P	microbody	6	0.002766
4mg/LB[a]P	structural constituent of cuticle	71	4.3394e-19
4mg/LB[a]P	coenzyme binding	36	7.22644e-05
4mg/LB[a]P	protein dephosphorylation	64	2.28067e-25
4mg/LB[a]P	protein phosphorylation	113	3.40915e-08
4mg/LB[a]P	iron ion binding	27	0.00139943
4mg/LB[a]P	peptidase activity	62	0.00435183

## Sheet: KEGG
X	Y	Count	p-value
2mg/LB[a]P	Fatty acid degradation	14	5.06988e-07
2mg/LB[a]P	Fatty acid metabolism	15	1.57404e-06
2mg/LB[a]P	Biosynthesis of amino acids	14	2.65984e-05
2mg/LB[a]P	Tryptophan metabolism	9	0.000195212
2mg/LB[a]P	Tyrosine metabolism	7	0.000229465
2mg/LB[a]P	Valine, leucine and isoleucine degradation	10	0.000261935
2mg/LB[a]P	Drug metabolism - cytochrome P450	10	0.000307613
2mg/LB[a]P	Lysosome	14	0.00105271
2mg/LB[a]P	Drug metabolism - other enzymes	10	0.00179953
2mg/LB[a]P	Butanoate metabolism	5	0.00271934
2mg/LB[a]P	Arginine biosynthesis	5	0.00342436
2mg/LB[a]P	ABC transporters	6	0.00411457
2mg/LB[a]P	Retinol metabolism	5	0.0090059
4mg/LB[a]P	Fatty acid degradation	22	1.56026e-09
4mg/LB[a]P	Fatty acid metabolism	24	6.26326e-09
4mg/LB[a]P	Lysosome	28	2.79614e-07
4mg/LB[a]P	Peroxisome	20	4.35295e-05
4mg/LB[a]P	Tryptophan metabolism	13	6.39936e-05
4mg/LB[a]P	ABC transporters	10	0.000315393
4mg/LB[a]P	Tyrosine metabolism	9	0.000349236
4mg/LB[a]P	Biosynthesis of unsaturated fatty acids	9	0.000653109
4mg/LB[a]P	Retinol metabolism	8	0.00180371
4mg/LB[a]P	Valine, leucine and isoleucine degradation	12	0.00273288
4mg/LB[a]P	Drug metabolism - cytochrome P450	12	0.00322869
4mg/LB[a]P	Drug metabolism - other enzymes	13	0.00757257
4mg/LB[a]P	Butanoate metabolism	6	0.00782274
